# Supplementary material for: Long Covid symptoms and diagnosis in primary care: A cohort study using structured and unstructured data in The Health Improvement Network primary care database
Source: PLoS One. 2023 Sep 26;18(9):e0290583. doi: 10.1371/journal.pone.0290583 (PMC10521988; doi:10.1371/journal.pone.0290583)
Supplement: S1 File — Zip file containing analysis scripts. (ZIP) [file pone.0290583.s002.zip]

Archive with 22 entries (22 files):
- 01_prepare_raw_data.R
- 02_extract_symptoms.R
- 02_extract_symptoms_v2.R
- 02_freetext_for_checking.R
- 02_generate_index_date.R
- 03_index_date_check.R
- 03_propensity_scores.R
- 03_symptoms_assoc_long_covid.R
- 03_timeline_symptom_mentions.R
- 04_baseline_data.R
- 04_cluster_long_covid_v1.R
- 04_hazard_ratios_v4.R
- 04_hr_long_covid_v2.R
- 04_prepare_manual_review_freetext_v1.R
- 05_compare_manual_review_freetext_v2.R
- 05_manual_review_freetext_v1.R
- 05_overall_followup_summary.R
- 05_plot_hazard_ratios_v2.R
- BASE_description.csv
- master_script.R
- table1template.csv
- setup_export.R
