# Supplementary material for: Long Covid symptoms and diagnosis in primary care: A cohort study using structured and unstructured data in The Health Improvement Network primary care database
Source: PLoS One. 2023 Sep 26;18(9):e0290583. doi: 10.1371/journal.pone.0290583 (PMC10521988; doi:10.1371/journal.pone.0290583)
Supplement: S1 File — Zip file containing analysis scripts. (ZIP) [file pone.0290583.s002.zip › 01_prepare_raw_data.R]

# Process raw data files from THIN for COVID-19 symptoms study
# 
# File locations:
# f_raw_data[1] (main, nlp) - cases and controls
# f_raw_data[2] (main, nlp) - viral illness
# f_extracted_data
# f_out - for summary output tables

source(paste0(f_code, 'useful_functions.R'))
startlog('01_prepare_raw_data')

#### CODELIST LOOKUP
CODELIST <- import('codelist')

#### BASE COHORT
BASE1 <- convert_dates(fread(paste0(f_raw_data[1],
  'CohortSelection-202107221918.csv')))
BASE2 <- convert_dates(fread(paste0(f_raw_data[2],
  'CohortSelection-possiblyexposed-202110041212.csv')))

# Check no duplicate patients
cat('Checking that no patients in BASE1 (Covid case/control) are also in BASE2 (viral illness)\n')
cat(length(intersect(BASE1$person_id, BASE2$person_id)), 'patients in common.\n')

BASE <- cohort(rbind(BASE1, BASE2),
	idcolname = 'person_id',
	description = fread('colname|description
person_id|Patient ID
care_site_id|General practice ID
sex|F = female, M = male
index_date|Index date (date of first COVID-19 Read code)
age_idx|Age at index date
o_start|Date at start of observation period
o_end|Date at end of observation period
age_o_start|Age at start of observation period
age_o_end|Age at end of observation period
deceased|Whether deceased at end of observation period
cohort_flag|1 = COVID-19 Read code, 2 = COVID-19 mentioned in free text, 3 = viral illness, NA = control
sample|case, control, possibly_exposed
case_control_id|Group identifier for case/control pair (integer)
imd_quintile|Practice-based IMD quintile'))

print(summary(BASE))
print(BASE[, .N, by = list(cohort_flag, sample)])
setnames(BASE, 'index_date', 'orig_index_date')
export(BASE, 'BASE')

#### PATIENTS (MERGE WITH PRACTICE DATA)
PATIENTS <- cohort(import('main/person'), idcolname = 'person_id',
	description = fread('colname|description
person_id|Patient ID
care_site_id|General practice ID
provider_id|GP ID
gender_code|F = female, M = male, U = undetermined
year_of_birth|Year of birth – set to 0 if unknown
month_of_birth|Month of birth – set to 0 if unknown
day_of_birth|Day of birth – set to 0 if unknown
first_contact_date|First contact date
last_contact_date|Last contact date
first_provider_contact_date|IGNORE
uid|IGNORE
year_of_death|Year of death – set to 0 if unknown
month_of_death|Month of death – set to 0 if unknown
day_of_death|Day of death – set to 0 if unknown
ethnicity_code|Ethnicity code'))

PATIENTS[, c('uid', 'month_of_birth', 'day_of_birth',
	'first_provider_contact_date') := NULL]
PATIENTS[year_of_death > 0, death_date := as.IDate(paste0(year_of_death, '-',
	formatC(month_of_death, width = 2, flag = '0'), '-',
	formatC(day_of_death, width = 2, flag = '0')))]
PATIENTS[, year_of_death := NULL]
PATIENTS[, month_of_death := NULL]
PATIENTS[, day_of_death := NULL]
modifyDescription(PATIENTS, 'death_date', 'Date of death (derived)')
PATIENTS[ethnicity_code == '', ethnicity_code := NA_character_]

PRACTICES <- import('care_site', select = c('care_site_id', 'geocode4'))
PRACTICES[, nation := factor(geocode4, levels = 1:3,
  labels = c('England', 'Wales', 'Scotland'))]
PATIENTS <- merge(PATIENTS, PRACTICES, by = 'care_site_id')
modifyDescription(PATIENTS, 'nation', 'UK nation')

# Basic patient numbers by nation
cat('\nNumber of practices by nation')
print(PATIENTS[, .(`Number of practices` = uniqueN(care_site_id)), by = nation])
cat('\nNumber of patients by nation')
print(PATIENTS[, .(`Number of patients` = uniqueN(person_id)), by = nation])
print(PATIENTS[BASE, on = 'person_id'][, .(`Number of patients` = uniqueN(person_id)), by = .(sample, nation)])
export(PATIENTS, 'PATIENTS')

BASE <- transferVariables(PATIENTS, BASE, 'nation')
export(BASE, 'BASE')

#### READ CODED EVENTS (DIAGNOSES, ETHNICITY ETC.)
# From medical history
MEDHIST <- import('main/person_antecedents', select = c('person_id',
  'know_first_date', 'know_since_date', 'antecedent_filiation_code',
  'diagnostic_code'))
# Antecedents table includes medical history and family history
# antecedent_filiation_code = {blank} is medical history
MEDHIST <- MEDHIST[antecedent_filiation_code == '', .(person_id,
  event_date = know_since_date, sys_date = know_first_date,
  contact_id = NA_integer_,
  readcode = substr(diagnostic_code, 6, 12), source = 'medhist')]

# From contact table (diagnoses associated with consultations)
CONTACT <- import('main/contact', select = c('contact_id', 'person_id',
  'start_date', 'contact_type_code'))
DIAGNOSES <- import('main/contact_diagnostics', select = c('contact_id',
  'contact_diagnostic_code', 'diagnostic_code'))
DIAGNOSES <- merge(DIAGNOSES, CONTACT)

# Diagnostic code: D = diagnosis, S = sign, X = excluded, G = recovery, Z = suspected
# The category applies to the type of Read code, not the interpretation of the code
# e.g. the 'suspected' entries are actually precoordinated
# 'COVID-19 excluded' is included in the negated category
# Hence we should consider them all to be diagnoses
# Majority were included anyway (via observation table?)

#DIAGNOSES <- DIAGNOSES[contact_diagnostic_code %in% c('D', 'S'),
#	.(person_id, contact_id, event_date = start_date, sys_date = start_date,
#	readcode = substr(diagnostic_code, 6, 12),
#	source = ifelse(contact_diagnostic_code == 'D', 'diagnosis', 'sign'))]

#DIAGNOSES <- merge(DIAGNOSES[,
#  .(person_id, contact_id, event_date = start_date, sys_date = start_date,
#    readcode = substr(diagnostic_code, 6, 12), contact_diagnostic_code)],
#  data.table(contact_diagnostic_code = c('D', 'S', 'Z', 'G', 'X'),
#  source = c('diagnosis', 'sign', 'suspected', 'recovery', 'negated')),
#  by = 'contact_diagnostic_code')
#DIAGNOSES_EVENTS <- DIAGNOSES[contact_diagnostic_code %in% c('S', 'D', 'G')]
#DIAGNOSES_EVENTS[, contact_diagnostic_code := NULL]

DIAGNOSES <- DIAGNOSES[,
  .(person_id, contact_id, event_date = start_date, sys_date = start_date,
    readcode = substr(diagnostic_code, 6, 12), source = 'diagnosis')]

# Events from observation table
OBSERVATIONS <- import('main/person_observations')[,
  .(person_id, event_date, contact_id, readcode = substr(observation_code, 6, 12),
    source = 'observations')]
OBSERVATIONS <- merge(OBSERVATIONS, CONTACT[,
  .(person_id, contact_id, sys_date = start_date)], by = c('person_id', 'contact_id'))

# Combine the tables
EVENTS <- rbind(DIAGNOSES, MEDHIST, OBSERVATIONS)

# EXPORT EVENTS
setkey(EVENTS, person_id, event_date, sys_date)
setindex(EVENTS, event_date)
setindex(EVENTS, readcode)
export(EVENTS, 'EVENTS')

#### ETHNICITY

# Ethnicity categories
ETHNIC <- merge(EVENTS[, .(readcode, person_id, event_date)],
  getCodelist(f_codelists, 'ethnic_gprd')[,
    .(readcode = code, category)], by = 'readcode')
ETHNIC <- rbind(ETHNIC, merge(
  PATIENTS[!is.na(ethnicity_code), .(person_id,
    readcode = substr(ethnicity_code, 6, 12),
    event_date = as.IDate(Sys.Date()))], 
  getCodelist(f_codelists, 'ethnic_gprd')[,
    .(readcode = code, category)], by = 'readcode'))
# Calculate ethnicity according to most common code recorded
# Algorithm using categories
# White, Mixed, South Asian, Black, Other
ETHNIC[, e := NA_character_]
ETHNIC[category %in% 1:4, e := 'White', by = person_id]
ETHNIC[category %in% 5:9, e := 'Mixed', by = person_id]
ETHNIC[category %in% 10:12, e := 'South Asian', by = person_id]
ETHNIC[category %in% 15:17, e := 'Black', by = person_id]
ETHNIC[category %in% 19:20, e := 'Other', by = person_id]
export(ETHNIC, 'ETHNIC')

# Use the most common ethnicity per patient, or the most recent
# if there are an equal number
ETHNIC2 <- ETHNIC[!is.na(e), .(e_n = .N, e_date = max(event_date)),
  by = .(person_id, e)][order(person_id, -e_n, -e_date)]
ETHNICITY <- ETHNIC2[, .(ethnicity = e[1]), by = person_id]
cat('\nEthnicity breakdown:\n')
print(ETHNICITY[, .N, by = ethnicity])
PATIENTS <- transferColumns(ETHNICITY, PATIENTS, 'ethnicity',
  description = 'Ethnicity category')
export(PATIENTS, 'PATIENTS')

#### EXPORT VARIABLES

# Hospital admissions
get_all('ADMISSIONS', 'acute_med_admit_gprd')

ihd <- combine_codelists(c('acs_gprd:3', 'cabg_gprd:1,2,3',
  'myo_infarct_gprd:1,3,4,5,6,7', 'pci_gprd:1,2',
  'sa_diagnosis_gprd:1,2,3,4', 'unangina_gprd:2,3'))
get_earliest('IHD', ihd, 1)
get_earliest('HEART_FAILURE', 'heart_failure_gprd', 3:7)
get_earliest('HYPERTENSION', 'ht_gprd', c(1, 3:4))
get_earliest('ASTHMA', 'asthma_chron_map_gprd', 1)
get_earliest('COPD', 'COPD_chron_map_gprd', 1)
get_earliest('DIABETES', 'dm_gprd', c(3, 4, 6))

# COVID high risk category (extract with dates so we know when the
# category was assigned)
get_earliest('COVID_HIGH_RISK', as.codelist(data.table(
  readcode = '14Or.00', category = 1)), 1)

# Clean up
rm(MEDHIST)
rm(DIAGNOSES)
rm(EVENTS)
rm(OBSERVATIONS)

#### CLINICAL MEASUREMENTS

MEASURES <- import('main/person_measure_changes', select = c('person_id', 
  'person_measure_code', 'start_change_date', 'value'))
# (ignore units because they are always NULL. 'value' is sometimes a 
# corrected / filtered version of 'raw_value' but often they are
# identical, hence ignoring 'raw_value')

export_measure <- function(name, codename = name, varname = tolower(name)){
  TEMP <- MEASURES[person_measure_code == codename, .(person_id,
    event_date = start_change_date, value)]
  setnames(TEMP, 'value', paste0(varname, '_value'))
  export(TEMP, name, BASE$person_id)
}

export_measure('ALCOHOL', 'ALCOOL', 'glasses_per_day')
# unit is NULL, raw value = value
export_measure('WEIGHT')
# unit is NULL (all in kg), value is 2 to 250kg
export_measure('HEIGHT')
# unit is NULL, raw_value is in metres with some errors, value is in cm
export_measure('BMI')
# unit is NULL, raw_value == value
export_measure('SYSTOLIC_BP', 'TAMAX')
# unit is NULL, raw_value == value
export_measure('DIASTOLIC_BP', 'TAMIN')
# unit is NULL, raw_value == value
export_measure('PULSE')

#### SMOKING STATUS
SMOKING <- import('main/person_attributes')
SMOKING[, status := ifelse(value == 0, 'never',
  ifelse(value == 1, 'past', ifelse(value == 3, 'current',
    NA_character_)))]
setnames(SMOKING, 'start_date', 'event_date')

CIGSDAY <- MEASURES[person_measure_code == 'TOBACO', .(person_id,
  event_date = start_change_date, cigs_per_day = value)]
# raw_unit is always empty so ignore
# value is always equal to raw_value

SMOKING <- merge(SMOKING, CIGSDAY, by = c('person_id', 'event_date'),
  all = TRUE)
setkey(SMOKING, person_id, event_date)

# Apply correction: mark as 'current' if cigarettes/day greater than 0
SMOKING[cigs_per_day > 0, value := 3]

# Apply correction: mark as 'past' if previously 'past' or 'current'
SMOKING[, hist := cumsum(value), by = person_id]
SMOKING[hist > 0 & status == 'never', status := 'past']

export(SMOKING, 'SMOKING', BASE$person_id)

# Clean up
rm(CIGSDAY)
rm(SMOKING)
rm(MEASURES)

#### LAB RESULTS

LABS <- import('main/person_biologic_changes', select = c('person_id', 
  'biologic_exam_code', 'start_change_date', 'raw_unit', 'value',
  'contact_id'))
LOOKUP_UNITS <- CODELIST[list_code == 'INUK_biologic_exam_unit',
  .(raw_unit = code, unit = label)]
export(LOOKUP_UNITS, 'LOOKUP_UNITS')

export_labs <- function(name, codename, varname = tolower(name)){
  TEMP <- LABS[biologic_exam_code == codename, .(person_id,
    event_date = start_change_date, raw_unit, value, contact_id)]
  # Convert unit code into units
  TEMP <- merge(TEMP, LOOKUP_UNITS, by = 'raw_unit', all.x = TRUE)
  TEMP[unit == '', unit := NA_character_]
  TEMP[, raw_unit := NULL]
  setkey(TEMP, person_id, event_date)
  export(TEMP, name, BASE$person_id)
}
# raw_value seems to be the same as value
# read codes not included in data

export_labs('CREATININE', 'INUK.0024')
export_labs('CRP', 'INUK.004J')
export_labs('RESPRATE', 'INUK.0097')
export_labs('O2SATS', 'INUK.00?P')
export_labs('TEMPERATURE', 'INUK.0098')

rm(LABS)

#### IMPORT VACCINATION DATA

VACCINE <- import('main/person_vaccines')
COVIDVAC <- VACCINE[vaccine_code %like% '^INUK\\.COV', .(person_id,
  event_date = vaccination_date, stage = stage, type = sub('INUK\\.COV', '', vaccine_code))]
cat('\nVaccinations:\n')
print(COVIDVAC[, .N, by = .(type, stage)][order(type, stage)])
# Very few vaccinations at this stage (based on July 2021 data). To use updated data.

export(COVIDVAC, 'COVIDVAC')
rm(COVIDVAC)

#### IMPORT NLP DATA

# Import free text data and link to observations
TID <- import('main/person_observations_tid')
TID[, observation_code := substr(observation_code, 6, 12)]
TID <- merge(TID, PATIENTS[, .(person_id, pracid = care_site_id)],
  by = 'person_id')
setnames(TID, 'tid', 'textid')

NLP <- do.call('rbind', lapply(0:99, function(x){
  filename = paste0(f_raw_data[1], 'nlp/x',
    formatC(x, width = 2, format = 'd', flag = '0'), '.txt')
  fread(filename)
}))

NLP2 <- do.call('rbind', lapply(0:99, function(x){
  filename = paste0(f_raw_data[2], 'nlp/x',
    formatC(x, width = 2, format = 'd', flag = '0'), '.txt')
  fread(filename)
}))

NLP <- rbind(NLP, NLP2)
rm(NLP2)
NLP <- NLP[!duplicated(NLP)]

NLP <- merge(TID, NLP, by = c('pracid', 'textid'))

# Medical history / events
# (positive mentions only - ignoring negated mentions)
NLP_EVENTS <- extractEntity(data = NLP, enttype = 2005, 
  CALIBER_ENTITY = CALIBER2010_ENTITY)
NLP_EVENTS[Date.of.event.datetype %in% c('date', 'year'),
  event_date := Date.of.event]
NLP_EVENTS[Duration.units == '101. month',
  event_date := event_date - 30 * Duration]
NLP_EVENTS[Duration.units == '147. week',
  event_date := event_date - 7 * Duration]
NLP_EVENTS[Duration.units == '41. d',
  event_date := event_date - Duration]
NLP_EVENTS[, readcode := CALIBER_DICT[NLP_EVENTS, on = 'medcode']$code]
export(NLP_EVENTS[, .(person_id, textid, pracid, event_date, medcode, readcode,
  observation_code)], 'NLP_EVENTS', BASE$person_id)

# Suspected diagnoses from NLP
NLP_SUSPECTED <- extractEntity(data = NLP, enttype = 2004,
  CALIBER_ENTITY = CALIBER2010_ENTITY)
NLP_SUSPECTED[, medcode := Medcode.For.Condition.medcode]
NLP_SUSPECTED[, readcode := CALIBER_DICT[dict == 'read'][
  NLP_SUSPECTED, on = 'medcode']$code]
export(NLP_SUSPECTED[, .(person_id, textid, pracid, event_date,
  medcode, readcode, observation_code)], 'NLP_SUSPECTED', BASE$person_id)

# Admission events
admission_codes <- getCodelist(f_codelists, 'acute_med_admit_gprd')[,
  .(medcode)]
NLP_ADMISSIONS <- merge(NLP_EVENTS, admission_codes, by = 'medcode')[,
  .(person_id, event_date, medcode, readcode)]
export(NLP_ADMISSIONS, 'NLP_ADMISSIONS', BASE$person_id)

# Admission and discharge dates
NLP_ADMITDATES <- extractEntity(data = NLP, enttype = 2009,
  CALIBER_ENTITY = CALIBER2010_ENTITY)[, .(person_id,
    admit_date = Admission.date, disch_date = Discharge.date)]
export(NLP_ADMITDATES, 'NLP_ADMITDATES', BASE$person_id)

#### COVID EVENTS

# Reload EVENTS if needed
use('EVENTS')

# Check using original codelist
covid_check <- fread(paste0(f_codelists, 'covid_or_viral_illness/COVID19codes22jul2021.csv'))
COVID_CHECK <- merge(EVENTS, covid_check[, .(readcode = sub('^INUK\\.', '', code), label)], by = 'readcode')
COVID_CHECK_PATS <- COVID_CHECK[, .(covidsample = TRUE), by = person_id]
cat('\nChecking number of patients with a coded COVID-related event in the event table:\n')
print(COVID_CHECK_PATS[, uniqueN(person_id)])
# 30984 patients using any readcode in the event table

# Export COVID events
covid_main <- getCodelist(f_codelists, 'covid_main_gprd')
COVID <- merge(EVENTS, covid_main[, .(readcode = code, category)], by = 'readcode')
COVID[, main := factor(category, levels = 1:4,
  labels = c('Confirmed COVID', 'Suspected COVID', 'Test', 'Exposure'))]
print(COVID[, .N, by = main])
COVID[, category := NULL]

covid_timing <- getCodelist(f_codelists, 'covid_timing_gprd')
COVID <- merge(COVID, covid_timing[, .(readcode = code, category)], by = 'readcode', all.x = TRUE)
COVID[, timing := factor(category, levels = 1:3,
  labels = c('Acute COVID', 'Chronic COVID', 'COVID, indeterminate timing'))]
print(COVID[, .N, by = timing])
COVID[, category := NULL]

covid_codetype <- getCodelist(f_codelists, 'covid_codetype_gprd')
COVID <- merge(COVID, covid_codetype[, .(readcode = code, category)], by = 'readcode', all.x = TRUE)
COVID[, codetype := factor(category, levels = 1:3,
  labels = c('COVID care', 'COVID diagnosis', 'COVID test'))]
print(COVID[, .N, by = codetype])
COVID[, category := NULL]

# Remove Read codes with no patients
COVID <- COVID[!is.na(person_id)]

# COVID terms (more than 5 events)
SUM <- CALIBER_DICT[dict == 'read', .(readcode = code, term)][
  COVID[, .N, by = .(readcode, category = main)][N > 5][order(-N)], on = 'readcode']
print(SUM)
fwrite(SUM, file = paste0(f_out, 'covid_event_frequency_n_greater_5.csv'))

# COVID events

# Export COVID events
fma_covid_main <- fread(paste0(f_codelists, 'covid_or_viral_illness/fma_covid_main_gprd.codelist.1.csv'))
NLP_COVID <- merge(NLP_EVENTS, fma_covid_main[, .(medcode, category)], by = 'medcode')[,
  .(medcode, person_id, textid, pracid, event_date, category)]
# All suspected COVID entries are considered 
NLP_SUSPECT_COVID <- merge(NLP_SUSPECTED, fma_covid_main[, .(medcode, suspect = category)], by = 'medcode')[,
  .(medcode, person_id, textid, pracid, event_date, category = ifelse(suspect == 1, 2, NA))]
NLP_COVID <- rbind(NLP_COVID, NLP_SUSPECT_COVID[!is.na(category)])
print(NLP_COVID[, .N, by = category])
rm(NLP_SUSPECT_COVID)

NLP_COVID[, main := factor(category, levels = 1:4,
  labels = c('Confirmed COVID', 'Suspected COVID', 'Test', 'Exposure'))]
NLP_COVID[, category := NULL]
NLP_COVID[, source := 'nlp']

fma_covid_timing <- fread(paste0(f_codelists, 'covid_or_viral_illness/fma_covid_timing_gprd.codelist.1.csv'))
NLP_COVID <- merge(NLP_COVID, fma_covid_timing[, .(medcode, category)], by = 'medcode', all.x = TRUE)
NLP_COVID[, timing := factor(category, levels = 1:3,
  labels = c('Acute COVID', 'Chronic COVID', 'COVID, indeterminate timing'))]
NLP_COVID[, category := NULL]
print(NLP_COVID[, .N, by = timing])
# Events for 'suspected Long Covid' have main = 2 and timing = 2 (i.e. suspected and chronic)

fma_covid_codetype <- fread(paste0(f_codelists, 'covid_or_viral_illness/fma_covid_codetype_gprd.codelist.1.csv'))
NLP_COVID <- merge(NLP_COVID, fma_covid_codetype[, .(medcode, category)], by = 'medcode', all.x = TRUE)
NLP_COVID[, codetype := factor(category, levels = 1:3,
  labels = c('COVID care', 'COVID diagnosis', 'COVID test'))]
NLP_COVID[, category := NULL]
print(NLP_COVID[, .N, by = codetype])

# Remove Read codes with no patients
NLP_COVID <- NLP_COVID[!is.na(person_id)]

cat('\nNLP COVID events:\n')
print(NLP_COVID[, .N, by = .(main, timing, codetype)])

COVID <- rbind(COVID, NLP_COVID, fill = TRUE)
setkey(COVID, person_id, event_date)

# Add information about patient sample
COVID <- merge(COVID, BASE[, .(person_id, sample)], by = 'person_id')
export(COVID, 'COVID')

cat('\nAccuracy check for NLP concepts for confirmed COVID\n')
SHOW <- COVID[source == 'nlp' & main == 'Confirmed COVID',
  .(Ncase = uniqueN(person_id[sample == 'case']),
    Ncontrol = uniqueN(person_id[sample == 'control']),
    Npossible = uniqueN(person_id[sample == 'possibly_exposed'])), by = medcode]
SHOW[, ratio := Ncase / Ncontrol]
SHOW[, term := fma_covid_main[SHOW, on = 'medcode']$readterm]
print(SHOW[order(ratio)])
fwrite(SHOW[order(ratio)], file = paste0(f_out, 'NLP_concepts_for_confirmed_COVID_validity_check.csv'))
# Take care with medcode 500010 ('COVID-19' - this may also be used for non COVID patients)

cat('\nAccuracy check for NLP concepts for suspected COVID\n')
SHOW <- COVID[source == 'nlp' & main == 'Suspected COVID',
  .(Ncase = uniqueN(person_id[sample == 'case']),
    Ncontrol = uniqueN(person_id[sample == 'control']),
    Npossible = uniqueN(person_id[sample == 'possibly_exposed'])), by = medcode]
SHOW[, ratio := Ncase / Ncontrol]
SHOW[, term := fma_covid_main[SHOW, on = 'medcode']$readterm]
print(SHOW[order(ratio)])
fwrite(SHOW[order(ratio)], file = paste0(f_out, 'NLP_concepts_for_suspected_COVID_validity_check.csv'))
# Note that in the 'suspected' context, the concept 'COVID-19' has to have relevant attributes
# so it is more likely to be correct

cat('\nOverall COVID events:\n')
print(COVID[, .N, by = .(main, timing, source)][order(timing, main, source)])

cat('\nPatients with different COVID events:\n')
print(COVID[, .(Npats = uniqueN(person_id)), by = .(main, timing, source)][order(timing, main, source)])

cat('\nPatients - structured sources only:\n')
print(COVID[source != 'nlp', .(Npats = uniqueN(person_id)), by = .(main,
  chronic = ifelse(timing == 'Chronic COVID', TRUE, FALSE))][order(chronic, main)])
# There are no structured records of Long Covid in these data

cat('\nPatients - structured and NLP:\n')
print(COVID[, .(Npats = uniqueN(person_id)), by = .(main,
  chronic = ifelse(timing == 'Chronic COVID', TRUE, FALSE))][order(chronic, main)])

stoplog('01_prepare_raw_data')
