# Supplementary material for: Long Covid symptoms and diagnosis in primary care: A cohort study using structured and unstructured data in The Health Improvement Network primary care database
Source: PLoS One. 2023 Sep 26;18(9):e0290583. doi: 10.1371/journal.pone.0290583 (PMC10521988; doi:10.1371/journal.pone.0290583)
Supplement: S1 File — Zip file containing analysis scripts. (ZIP) [file pone.0290583.s002.zip › 02_extract_symptoms_v2.R]

# Extract symptom data for Long COVID study
#
# Extracts data from NLP and coded data, for each of the symptoms
# for which a codelist is provided
# 
# File locations:
# f_raw_data (main, nlp)
# f_raw_data2 (main, nlp)
# f_extracted_data --> to extract to the 'symptoms' subfolder

source(paste0(f_code, 'useful_functions.R'))
startlog('02_extract_symptoms_v2')

#### CODELIST LOOKUP
CODELIST <- import('codelist')

#### BASE COHORT

# Load base cohort
use('BASE')
use('EVENTS')
use('NLP_EVENTS')

# Get list of symptoms
SCODES <- fread(paste0(f_codelists, 'symptoms_may2022/Symptom_codelists.csv'))
SLIST <- fread(paste0(f_codelists, 'symptoms_may2022/Symptomlist_for_analysis.csv')) 

symptomList <- SLIST$symptom_code

SYMPTOMS <- SYMPTOMS_STR <- data.table(
  person_id = integer(0), symptom_code = character(0),
  event_date = as.IDate(0)[0])

# Extract data for each symptom, truncated to 'observation period'
# for each patient
for (symptom in symptomList){
	thiscodelist <- as.codelist(SCODES[symptom_code == symptom,
    .(code = readcode, medcode, category = 1)])
	TEMP1 <- get_all(varname = symptom, codelistname = thiscodelist,
		categories = NULL, to_export = FALSE)
	TEMP1[, sys_date := NULL]
	TEMP1[, contact_id := NULL]
	TEMP1[, source := 'structured']
	TEMP2 <- merge(NLP_EVENTS, thiscodelist[, list(medcode)],
		by = 'medcode')[, list(person_id, event_date, medcode, readcode)]
	TEMP2[, source := 'nlp']
	TEMP <- rbind(TEMP1, TEMP2, fill = TRUE)
	setkey(TEMP, person_id, event_date)
	TEMP <- merge(TEMP, BASE[, list(person_id, o_start, o_end)],
		by = 'person_id')
	TEMP <- TEMP[event_date >= o_start & event_date <= o_end]
	TEMP[, o_start := NULL]
	TEMP[, o_end := NULL]
	cat('\nExtracting data for', symptom, '\n')
	print(TEMP[, .N, by = source])
	setkey(TEMP, person_id, event_date)
	export(TEMP, symptom, filter_person_ids = NULL, csv = FALSE,
		exportfolder = 'symptoms/')
	SYMPTOMS <- rbind(SYMPTOMS, TEMP[, .(person_id, symptom_code = symptom, event_date)])
	SYMPTOMS_STR <- rbind(SYMPTOMS_STR, TEMP[source == 'structured', .(person_id, symptom_code = symptom, event_date)])
}

# Export main data file
export(SYMPTOMS, 'SYMPTOMS')
export(SYMPTOMS_STR, 'SYMPTOMS_STR')
# Note that there will be NA for symptoms that are never mentioned

# Identify top symptoms by frequency of events
RANKS <- SYMPTOMS[, .N, by = symptom_code][order(-N)]
RANKS[, rank := 1:.N]

# Proportion of symptom-days with coded data per symptom (among included patients)
PROP <- merge(SYMPTOMS[!duplicated(SYMPTOMS)],
  SYMPTOMS_STR[, .(person_id, symptom_code, event_date, source = 'structured')][!duplicated(SYMPTOMS_STR)],
  all = TRUE,
  by = c('person_id', 'symptom_code', 'event_date'), allow.cartesian = TRUE)
PROP <- merge(PROP, BASE[exclude == FALSE, .(person_id)], by = 'person_id')
PROP[is.na(source), source := 'nlp']
cat('\nOverall proportion coded by symptom days: ', mean(PROP$source == 'structured'))

# Proportion of symptom days recorded in structured data
PROPDAYS <- PROP[, .(prop = mean(source == 'structured'),
  propci = percentConf(source == 'structured')), by = 'symptom_code']

# Create a rank variable and add it to symptomlist (or replace existing 'rank' column)
SLIST <- fread(paste0(f_codelists, 'symptoms_may2022/Symptomlist_for_analysis.csv')) 
SLIST[, rank := NULL]
SLIST[, rank := RANKS[SLIST, on = 'symptom_code']$rank]
SLIST[, prop := PROPDAYS[SLIST, on = 'symptom_code']$prop]
SLIST[, propci := PROPDAYS[SLIST, on = 'symptom_code']$propci]
fwrite(SLIST, file = paste0(f_codelists, 'symptoms_may2022/Symptomlist_for_analysis.csv'))

stoplog('02_extract_symptoms_v2')
