# Supplementary material for: Long Covid symptoms and diagnosis in primary care: A cohort study using structured and unstructured data in The Health Improvement Network primary care database
Source: PLoS One. 2023 Sep 26;18(9):e0290583. doi: 10.1371/journal.pone.0290583 (PMC10521988; doi:10.1371/journal.pone.0290583)
Supplement: S1 File — Zip file containing analysis scripts. (ZIP) [file pone.0290583.s002.zip › 02_freetext_for_checking.R]

# Extract samples of freetext for checking
# 
# To run after NLP symptom extraction
# 
# File locations:
# f_extracted_data
# f_out (ids of samples to check)

cat('\n========================================\n')
cat('START 03_freetext_for_checking.R at', format(Sys.time()))
cat('\n========================================\n')

source(paste0(f_code, 'useful_functions.R'))

use('COVID')
use('NLP_EVENTS')
use('BASE')
use('SYMPTOMS')

# Load codelists
SCODES <- fread(paste0(f_codelists, 'symptoms_may2022/Symptom_codelists.csv'))
SLIST <- fread(paste0(f_codelists, 'symptoms_may2022/Symptomlist_for_analysis.csv')) 
COVIDCODES <- fread(paste0(f_codelists, 'covid_or_viral_illness/fma_covid_main_gprd.codelist.1.csv'))

# 200-250 each of 7 categories
# Additional 100 in another batch

# Symptoms - COVID cases (300)
# Symptoms - controls (300)
# Chronic COVID - confirmed or suspected (250)
# Acute COVID - confirmed (250)
# Acute COVID - suspected (250)
# 'COVID' concept - confirmed (50)
# 'COVID' concept - suspected (200)

#### 
# 30 most common symptoms according to rank (also used in main display)
symptoms_to_use <- SLIST[rank %in% 1:30]$symptom_code
SCODES_TO_USE <- SCODES[symptom_code %in% symptoms_to_use, list(symptom_code, medcode, term)]

# Load symptom codes to retrieve original NLP records
SYMPTOM_EVENTS <- merge(NLP_EVENTS, SCODES_TO_USE, by = 'medcode')[,
  .(symptom_code, person_id, textid, pracid, medcode, term)]
SYMPTOM_CASES <- merge(SYMPTOM_EVENTS, BASE[category == 'confirmed', list(person_id)],
  by = 'person_id')[, .(pracid, textid, person_id, medcode, term,
  nlp_source = paste0('symptom_case_', symptom_code), random = runif(.N))]
SYMPTOM_CONTROL <- merge(SYMPTOM_EVENTS, BASE[category == 'control', list(person_id)],
  by = 'person_id')[, .(pracid, textid, person_id, medcode, term,
  nlp_source = paste0('symptom_control_', symptom_code), random = runif(.N))]

# Chronic COVID
COVID[, random := runif(.N)][order(random)]
COVID[, term := COVIDCODES[COVID, on = 'medcode']$readterm]
CHRONIC_COVID <- COVID[source == 'nlp' & timing == 'Chronic COVID']
CHRONIC_COVID[, nlp_source := 'chronic_COVID']

# 'COVID' concept
COVID_CONCEPT <- COVID[source == 'nlp' & medcode == 500010]
COVID_CONCEPT[, nlp_source := ifelse(main == 'Confirmed COVID', 'covid_concept_conf', 'covid_concept_susp')]

# Other acute COVID concepts
ACUTE_COVID <- COVID[source == 'nlp' & medcode != 500010 & timing != 'Chronic COVID']
ACUTE_COVID[, nlp_source := ifelse(main == 'Confirmed COVID', 'acute_covid_conf', 'acute_covid_susp')]

# Load original NLP batch files
ORIG <- do.call('rbind', lapply(0:99, function(x){
  filename = paste0(f_raw_data[1], 'nlp/x',
    formatC(x, width = 2, format = 'd', flag = '0'), '.txt')
  TEMP <- fread(filename)
  TEMP[, filenumber := x]
}))

BATCHLOOKUP <- ORIG[, .(pracid, textid, filenumber)]
BATCHLOOKUP <- BATCHLOOKUP[!duplicated(BATCHLOOKUP)]

# List of texts to anonymise
selectn <- function(TABLE, n){
  # selects the top random n rows per nlpcode
  TABLE[, filenumber := BATCHLOOKUP[TABLE, on = c('pracid', 'textid')]$filenumber]
  # Ensure filenumber is available (don't use 'possibly exposed' cohort)
  TABLE <- TABLE[!is.na(filenumber)]
  setkey(TABLE, nlp_source, random)
  TABLE[, keep := c(rep(TRUE, min(.N, n)), rep(FALSE, max(.N - n, 0))), by = nlp_source]
  TABLE[keep == TRUE][, .(filenumber, pracid, textid, person_id, medcode, term, nlp_source)]
}

FREETEXT_CHECK <- rbind(
  selectn(SYMPTOM_CASES, 10),
  selectn(SYMPTOM_CONTROL, 10),
  selectn(CHRONIC_COVID, 250),
  selectn(ACUTE_COVID, 250),
  selectn(COVID_CONCEPT[nlp_source == 'covid_concept_conf'], 50),
  selectn(COVID_CONCEPT[nlp_source == 'covid_concept_susp'], 250)
)

# Export file to check
export(FREETEXT_CHECK, 'FREETEXT_CHECK')

TO_EXPORT <- FREETEXT_CHECK[, .(filenumber, pracid, textid)]
cat('\nRaw number of rows (text entries) to anonymise for manual review:', nrow(TO_EXPORT))
TO_EXPORT <- TO_EXPORT[!duplicated(TO_EXPORT)][order(filenumber, pracid, textid)]
cat('\nAfter removing duplicates: rows to anonymise:', nrow(TO_EXPORT))

fwrite(TO_EXPORT, file = paste0(f_out, 'freetext_check_23may2022.csv'))

cat('\n========================================\n')
cat('FINISH 03_freetext_for_checking.R at', format(Sys.time()))
cat('\n========================================\n')
