# Supplementary material for: Long Covid symptoms and diagnosis in primary care: A cohort study using structured and unstructured data in The Health Improvement Network primary care database
Source: PLoS One. 2023 Sep 26;18(9):e0290583. doi: 10.1371/journal.pone.0290583 (PMC10521988; doi:10.1371/journal.pone.0290583)
Supplement: S1 File — Zip file containing analysis scripts. (ZIP) [file pone.0290583.s002.zip › 02_generate_index_date.R]

# Prepare COVID-19 index dates for cohort and add to 'BASE' table
# 
# File locations:
# f_extracted_data
# f_out (for patient characteristics at baseline - table 1)

startlog('02_generate_index_date')

source(paste0(f_code, 'useful_functions.R'))

use('PATIENTS')
use('COVID')
use('BASE')

####

# FIRST EXCLUDE PATIENTS AND LINKED CONTROLS IF NO COVID EVENT ON INDEX DATE
# SUCH PATIENTS WILL NOT BE CONSIDERED IN THE ORIGINAL LIST AS SUPPLIED BY CEGEDIM

cat('\nEvents on original index date:\n')
use('EVENTS')
ORIG_EVENTS <- transferVariables(BASE, EVENTS, 'orig_index_date')
ORIG_EVENTS <- ORIG_EVENTS[event_date == orig_index_date]
rm(EVENTS)

# Check using original Covid codelist
covid_check <- fread(paste0(f_codelists, 'covid_or_viral_illness/COVID19codes22jul2021.csv'))
ORIG_COVID_EVENTS <- merge(ORIG_EVENTS, covid_check[, .(readcode = sub('^INUK\\.', '', code), label)], by = 'readcode')

cat('\nOriginal COVID event for cases:\n')
BASE[, orig_covid_source := ORIG_COVID_EVENTS[,
  .(sources = paste(sort(unique(source)), collapse = ',')), by = person_id][BASE, on = 'person_id']$sources] 
BASE[is.na(orig_covid_source), orig_covid_source := 'none']
modifyDescription(BASE, 'orig_covid_source', 'Source of original COVID event')
print(BASE[, .N, by = .(sample, orig_covid_source)])

# For possibly exposed (viral / respiratory illnesses)
possible_check <- fread(paste0(f_codelists, 'covid_or_viral_illness/viral_resp_illness_gprd.codelist.1.csv'))
ORIG_POSS_EVENTS <- merge(ORIG_EVENTS, possible_check[, .(readcode, label = readterm)], by = 'readcode')

cat('\nOriginal possible event for cases:\n')
BASE[, orig_possible_source := ORIG_POSS_EVENTS[,
  .(sources = paste(sort(unique(source)), collapse = ',')), by = person_id][BASE, on = 'person_id']$sources] 
BASE[is.na(orig_possible_source), orig_possible_source := 'none']
modifyDescription(BASE, 'orig_possible_source', 'Source of original possibly exposed event')
print(BASE[, .N, by = .(sample, orig_possible_source)])

# Initial exclusion of cases without events, linked controls and possible cases without event
BASE[, exclude_no_original_event := (
  (orig_possible_source == 'none' & sample == 'possibly_exposed') |
  case_control_id %in% BASE[orig_covid_source == 'none' & sample == 'case']$case_control_id
)]
modifyDescription(BASE, 'exclude_no_original_event', 'No original event; exclude case (& linked control)')

cat('\nInitial exclusion of cases without events and linked controls\n')
print(BASE[, .N, by = .(sample, exclude_no_original_event, orig_possible_source, orig_covid_source)][
  order(sample, exclude_no_original_event)
])
cat('\n', nrow(BASE[exclude_no_original_event == TRUE]), ' patients will be excluded from the original cohort.\n')

#### 

# ACUTE COVID
# First confirmed COVID event per patient
# Ignore 'confirmed COVID' NLP events with medcode 500010 
# Ignore any COVID events prior to 1/12/2019 (start date of NLP/symptoms assessment)
# Minimum index date for the study is 1/3/2020 - ignore cases with index date prior
# (as not enough time for pre-index assessment of symptoms)
COVID <- COVID[event_date >= as.IDate('2019-12-01')]

COVIDFIRST <- COVID[main == 'Confirmed COVID' & timing != 'Chronic COVID' &
  !(source == 'nlp' & medcode == 500010),
	.(first_acute_covid_confirm_date = min(event_date)), by = person_id]
BASE <- transferColumns(COVIDFIRST, BASE, 'first_acute_covid_confirm_date',
	description = paste0('First confirmed acute Covid'))

COVIDFIRST <- COVID[main == 'Confirmed COVID' & timing != 'Chronic COVID' &
    !(source == 'nlp'),
  .(first_acute_covid_confirm_str_date = min(event_date)), by = person_id]
BASE <- transferColumns(COVIDFIRST, BASE, 'first_acute_covid_confirm_str_date',
  description = paste0('First confirmed acute Covid - structured data only'))

COVIDFIRST <- COVID[main == 'Suspected COVID' & timing != 'Chronic COVID',
  .(first_acute_covid_suspect_date = min(event_date)), by = person_id]
BASE <- transferColumns(COVIDFIRST, BASE, 'first_acute_covid_suspect_date',
  description = paste0('First suspected acute Covid'))

COVIDFIRST <- COVID[main == 'Suspected COVID' & timing != 'Chronic COVID'
  & source != 'nlp',
  .(first_acute_covid_suspect_str_date = min(event_date)), by = person_id]
BASE <- transferColumns(COVIDFIRST, BASE, 'first_acute_covid_suspect_str_date',
  description = paste0('First suspected acute Covid - structured data only'))

# Counts
cat('\nNumber of cases with a confirmed COVID-19 diagnosis: ')
print(BASE[, sum(sample == 'case' & !is.na(first_acute_covid_confirm_date), na.rm = TRUE)])
cat('\nNumber of cases with a suspected COVID-19 diagnosis: ')
print(BASE[, sum(sample == 'case' & !is.na(first_acute_covid_suspect_date), na.rm = TRUE)])
cat('\nNumber of cases with a confirmed or suspected COVID-19 diagnosis: ')
print(BASE[, sum(sample == 'case' & (!is.na(first_acute_covid_confirm_date) |
  !is.na(first_acute_covid_suspect_date)), na.rm = TRUE)])

cat('\nReclassification of control and possibly_exposed according to acute Covid:\n')
print(BASE[, .(.N, Nconfirmed = sum(!is.na(first_acute_covid_confirm_date)),
  Nsuspect_or_confirm = sum(!is.na(first_acute_covid_confirm_date) |
      !is.na(first_acute_covid_suspect_date))), by = sample])

# Transfer the relevant variables from patient to BASE for calculation of cohort dates
BASE <- transferColumns(PATIENTS, BASE, c('first_contact_date', 'last_contact_date', 'ethnicity'))

#### RECALCULATION OF INDEX DATES

# Generate index date for matched controls
cat('\nCreate index date for matched controls.\n')
CASES <- BASE[sample == 'case', list(orig_index_date, case_control_id)]
BASE[, index_date := CASES[BASE, on = 'case_control_id']$orig_index_date]
BASE[is.na(orig_index_date), orig_index_date := index_date]
cat('\nCheck there are no longer any blank orig index dates:')
print(BASE[, .N, by = list(missing_index_date = is.na(orig_index_date), sample)])

cat('\nRecalculation of index date giving priority to confirmed over suspected cases.')
cat('\nAlso using information from free text:\n')
BASE[, category := sample]
modifyDescription(BASE, 'category', 'New patient category (including information from free text)')

BASE[!is.na(first_acute_covid_suspect_date), category := 'suspected']
BASE[!is.na(first_acute_covid_confirm_date), category := 'confirmed']
BASE[, index_date := orig_index_date]
BASE[category == 'suspected', index_date := first_acute_covid_suspect_date]
BASE[category == 'confirmed', index_date := first_acute_covid_confirm_date]

cat(BASE[category == 'confirmed', sum(orig_index_date != index_date, na.rm = TRUE)],
  'changes to index date for confirmed cases.\n')
cat(BASE[category == 'suspected', sum(orig_index_date != index_date, na.rm = TRUE)],
    'changes to index date for suspected cases.\n')
print(BASE[, .N, by = category])

# Inclusion criteria: ensure at least one year of registration prior to index date
# and at least 4 weeks follow-up after index date

# Correct the observation dates - to start after first contact
cat(BASE[, sum(o_start < first_contact_date, na.rm = TRUE)],
  'patients have a first contact date after their observation start.\n')
BASE[, o_start := pmax(o_start, first_contact_date)]
cat('Fixed so that o_start is the latest of the first',
  'contact date and observation start.\n')

cat('\nPatients with missing first contact date:\n')
print(BASE[, .N, by = is.na(first_contact_date)])
cat('\nPatients with less than 1 year registration pre index date:\n')
BASE <- BASE[, noreg_before := as.numeric(index_date - first_contact_date, units = 'days') < 365]
print(BASE[, .N, by = noreg_before])
cat('\nPatients with less than 28 day registration after index date:\n')
BASE <- BASE[, noreg_after := as.numeric(last_contact_date - index_date, units = 'days') < 28]
print(BASE[, .N, by = noreg_after])

# Recalculate age at index date
BASE <- transferVariables(PATIENTS, BASE, c('year_of_birth', 'death_date'))
BASE[, age_idx := year(index_date) - year_of_birth]

# Number of GP consultations in the year prior to index date
# not including the index consultation
CONTACT <- import('main/contact', select = c('person_id', 'start_date',
  'contact_type_code'))
CONTACT <- transferVariables(BASE, CONTACT, 'index_date')
BASE[, n_consults_in_year_prior := CONTACT[
  contact_type_code %in% c('C', 'V') &
    start_date >= (index_date - 365) & start_date < index_date,
  list(n_consults = .N), by = person_id][
    BASE, on = 'person_id']$n_consults]
BASE[is.na(n_consults_in_year_prior), n_consults_in_year_prior := 0]
rm(CONTACT)
modifyDescription(BASE, 'n_consults_in_year_prior', 'N consults in year before index date')

# Quarter of index date
BASE[, idx_qtr := cut(as.Date(index_date), breaks = as.Date(c('2020-03-01', '2020-06-01', '2020-09-01',
  '2020-12-01', '2021-03-01', '2021-06-01', '2021-09-01', '2021-12-01', '2022-12-31')),
  labels = c('2020_1spr', '2020_2sum', '2020_3aut', '2020_4win', '2021_1spr',
  '2021_2sum', '2021_3aut', '2021_4win'))]
modifyDescription(BASE, 'idx_qtr', 'Quarter (season) of index date')

# Add smoking status, BMI and alcohol on index date
use('SMOKING')
SMOKING <- transferColumns(BASE, SMOKING, 'index_date')
SMOKING[, before := event_date <= index_date]
SMOKING[before == TRUE, keep := event_date == max(event_date), by = person_id]
BASE[person_id %in% SMOKING[keep & before & status == 'never']$person_id, smoking := 'never']
BASE[person_id %in% SMOKING[keep & before & status == 'past']$person_id, smoking := 'past']
BASE[person_id %in% SMOKING[keep & before & status == 'current']$person_id, smoking := 'current']
modifyDescription(BASE, 'smoking', 'Smoking status (most recent prior to index date)')
rm(SMOKING)

print('\nSmoking status by category:\n')
print(BASE[exclude == FALSE, .(Never = sum(smoking == 'never', na.rm = TRUE), 
  Past = sum(smoking == 'past', na.rm = TRUE), 
  Current = sum(smoking == 'current', na.rm = TRUE), 
  Missing = sum(is.na(smoking))), by = category])

use('BMI')
BMI <- transferColumns(BASE, BMI, 'index_date')
BMI[, before := event_date <= index_date]
BMI[before == TRUE, keep := event_date == max(event_date), by = person_id]
BMI_SINGLE <- BMI[before & keep, .(bmi_value = mean(bmi_value)), by = person_id]
BMI_SINGLE[, bmi_cat := cut(bmi_value, c(0, 18.5, 24.9, 29.9, 39.9, Inf))]
BASE <- transferVariables(BMI_SINGLE, BASE, c('bmi_value', 'bmi_cat'))
modifyDescription(BASE, 'bmi_value', 'BMI (most recent prior to index date)')
modifyDescription(BASE, 'bmi_cat', 'BMI category (most recent prior to index date)')
print('\nBMI by category:\n')
print(BASE[exclude == FALSE, .N, by = .(category, bmi_cat)])

print('\nEthnicity by category\n:')
print(BASE[exclude == FALSE, .(White = sum(ethnicity == 'White', na.rm = TRUE), 
  Black = sum(ethnicity == 'Black', na.rm = TRUE), 
  `South Asian` = sum(ethnicity == 'South Asian', na.rm = TRUE), 
  Mixed = sum(ethnicity == 'Mixed', na.rm = TRUE), 
  Other = sum(ethnicity == 'Other', na.rm = TRUE), 
  Missing = sum(is.na(ethnicity))), by = category])

# Add date of death
transferVariables(PATIENTS, BASE, 'death_date')

# Ignore 'case' with no further details (e.g. tests without a result)
# Comparisons to display:
# Confirmed vs. control [main]
# Suspected vs. control [main]
# Viral illness vs. control [secondary]
# Confirmed or suspected vs. control [secondary]

# Hospitalised within 14 days prior to 28 days after index date
use('NLP_ADMISSIONS')
use('NLP_ADMITDATES')
use('ADMISSIONS')

ALL_ADMISSIONS <- rbind(
  NLP_ADMISSIONS[, .(person_id, event_date)],
  NLP_ADMITDATES[, .(person_id, event_date = admit_date)][!is.na(event_date)],
  NLP_ADMITDATES[, .(person_id, event_date = disch_date)][!is.na(event_date)],
  ADMISSIONS[, .(person_id, event_date)]
)
ALL_ADMISSIONS <- transferVariables(BASE, ALL_ADMISSIONS, 'index_date')
BASE[, hosp := ALL_ADMISSIONS[event_date < index_date + 28 & event_date > index_date - 14,
  .(hosp = TRUE), by = person_id][BASE, on = 'person_id']$hosp]
BASE[is.na(hosp), hosp := FALSE]
modifyDescription(BASE, 'hosp', 'Hospitalised within 14 days prior to 28 days after index date')

# Vaccinations prior to index date (number of doses)
use('COVIDVAC')
COVIDVAC <- transferVariables(BASE, COVIDVAC, 'index_date')
BASE[, vac_doses := COVIDVAC[event_date < index_date, .(vac_doses = max(stage, na.rm = TRUE)),
  by = person_id][vac_doses > 0][BASE, on = 'person_id']$vac_doses]
BASE[is.na(vac_doses), vac_doses := 0]
modifyDescription(BASE, 'vac_doses', 'Number of vaccine doses received prior to index date')

# Symptom days (any symptom) 3 months to 1 month prior to index date
use('SYMPTOMS')
SYMPTOMS <- transferColumns(BASE, SYMPTOMS, 'index_date')
BASE[, sympdays_before3m := SYMPTOMS[event_date <= (index_date - 30) & event_date >= (index_date - 90),
  .N, by = person_id][BASE, on = 'person_id']$N]
BASE[is.na(sympdays_before3m), sympdays_before3m := 0]
modifyDescription(BASE, 'sympdays_before3m', 'Symptoms days from 90 days to 30 days prior to index date')
export(BASE, 'BASE')

# Long Covid definition (for confirmed cases only)
# Inferred from symptom record
# Diagnosed
# (unable to take into account )

#### ONGOING SYMPTOMATIC COVID AND LONG COVID

# ONGOING SYMPTOMATIC COVID 4+ WEEKS
# First confirmed ongoing symptomatic COVID event per patient at 4+ weeks
OSCOVID <- transferVariables(BASE, COVID, 'index_date')
OSCOVID <- OSCOVID[event_date - index_date >= 28 & timing == 'Chronic COVID']

COVIDFIRST <- OSCOVID[main == 'Confirmed COVID',
  .(first_os_covid_confirm_date = min(event_date)), by = person_id]
BASE <- transferColumns(COVIDFIRST, BASE, 'first_os_covid_confirm_date',
  description = paste0('4wk+: First confirmed ongoing symptomatic Covid'))

COVIDFIRST <- OSCOVID[main == 'Suspected COVID',
  .(first_os_covid_suspect_date = min(event_date)), by = person_id]
BASE <- transferColumns(COVIDFIRST, BASE, 'first_os_covid_suspect_date',
  description = paste0('4wk+: First suspected ongoing symptomatic Covid'))

COVIDFIRST <- OSCOVID[,
  .(first_os_covid_date = min(event_date)), by = person_id]
BASE <- transferColumns(COVIDFIRST, BASE, 'first_os_covid_date',
  description = paste0('4wk+: First suspected or confirmed ongoing symptomatic Covid'))

cat('\nCount of patients with ongoing symptomatic COVID at least 4 weeks after COVID infection:\n')
BASE[, .(N = .N,
  Nos = sum(!is.na(first_os_covid_date)),
  Nos_conf = sum(!is.na(first_os_covid_confirm_date)),
  Nos_susp = sum(!is.na(first_os_covid_suspect_date))), by = category]

# POST COVID SYNDROME (LONG COVID) - AT LEAST 12 WEEKS AFTER

LONGCOVID <- OSCOVID[event_date - index_date >= 84]

COVIDFIRST <- LONGCOVID[main == 'Confirmed COVID',
  .(first_long_covid_confirm_date = min(event_date)), by = person_id]
BASE <- transferColumns(COVIDFIRST, BASE, 'first_long_covid_confirm_date',
  description = paste0('12wk+: First confirmed Long Covid (post COVID syndrome)'))

COVIDFIRST <- LONGCOVID[main == 'Suspected COVID',
  .(first_long_covid_suspect_date = min(event_date)), by = person_id]
BASE <- transferColumns(COVIDFIRST, BASE, 'first_long_covid_suspect_date',
  description = paste0('12wk+: First suspected Long Covid (post COVID syndrome)'))

COVIDFIRST <- LONGCOVID[,
  .(first_long_covid_date = min(event_date)), by = person_id]
BASE <- transferColumns(COVIDFIRST, BASE, 'first_long_covid_date',
  description = paste0('12wk+: First suspected or confirmed Long Covid (post COVID syndrome)'))

cat('\nCount of patients with Long COVID diagnosis:\n')
BASE[, .(N = .N,
  Nlong = sum(!is.na(first_long_covid_date)),
  Nlong_conf = sum(!is.na(first_long_covid_confirm_date)),
  Nlong_susp = sum(!is.na(first_long_covid_suspect_date))), by = category]

#### EXCLUSIONS ####

# Patients to exclude
cat('\nPatients to exclude (inadequate registration details or case with no further details,',
  'or age < 18, or chronic before index date, or index date before 1/3/2020, or index_date before o_start):\n')
BASE[, exclude := exclude_no_original_event | is.na(first_contact_date) | istrue(noreg_before) | istrue(noreg_after) |
    category == 'case' | age_idx < 18 | istrue(first_long_covid_date < index_date) |
    istrue(first_os_covid_date < index_date) | index_date < as.IDate('2020-03-01') | istrue(index_date < o_start)]
print(BASE[, .N, by = .(exclude, is.na(first_contact_date), noreg_before, noreg_after, category)][order(exclude)])
# Note that no patients have istrue(first_long_covid_date < index_date) or
# istrue(first_os_covid_date < index_date)'

# Export BASE
export(BASE, 'BASE')

#### FIGURES FOR FIGURE 1 (COHORT) ####

cat('\nOriginal number of patients:\n')
print(BASE[exclude_no_original_event == FALSE, .N, by = sample])

cat('\nReclassification based on free text and extracting Long COVID diagnosis\n')
print(BASE[exclude_no_original_event == FALSE, .N, by = .(sample, category)])

# Two cases excluded = they had a code for 
# Exposure to 2019-nCoV (novel coronavirus) infection

cat('\nKeep only patients with category = confirmed, suspected, control or possibly_exposed:\n')

cat('\nSequential exclusions:')

cat('\nExclude if index date is before 1 March 2020:\n')
OUT <- BASE[exclude_no_original_event == FALSE & category != 'case', .N,
  by = .(before_1march_2020 = index_date < as.IDate('2020-03-01'), category)][
    order(category, before_1march_2020)]
print(OUT)
cat('\nTotal number of patients at this stage = ', sum(OUT$N), '\n')
cat('\nTotal N excluded at this stage = ', sum(OUT[before_1march_2020 == TRUE]$N), '\n')

cat('\nExclude based on age < 18 at new index date:\n')
print(BASE[exclude_no_original_event == FALSE & category != 'case' &
  index_date >= as.IDate('2020-03-01'), .N, by = .(under_18 = age_idx < 18)])
# None excluded, can ignore

cat('\nExclusions based on adequate follow-up: one year of registration prior to index date\n',
  'and at least 4 weeks follow-up after index date and at least one contact.\n')
OUT <- BASE[exclude_no_original_event == FALSE & category != 'case' & age_idx >= 18 &
  index_date >= as.IDate('2020-03-01'), .N, by = .(adequate_FU = (
    !is.na(first_contact_date) & !istrue(noreg_before) & !istrue(noreg_after) &
    !istrue(index_date < o_start)
), category)][order(category, adequate_FU)]
print(OUT)
cat('\nTotal number of patients at this stage = ', sum(OUT$N), '\n')
cat('\nTotal N excluded at this stage = ', sum(OUT[adequate_FU == FALSE]$N), '\n')
cat('\nTotal N remaining at this stage = ', sum(OUT[adequate_FU == TRUE]$N), '\n')

cat('\nFinal cohort:\n')
print(BASE[exclude == FALSE, .N, by = category])
cat('\nCheck that total number of patients is the same based on exclude=FALSE : ', nrow(BASE[exclude == FALSE]), '\n')

# Clean up
rm(CASES)
rm(COVID)
rm(COVIDFIRST)
rm(LONGCOVID)
rm(OSCOVID)
rm(COVIDVAC)
rm(PATIENTS)

stoplog('02_generate_index_date')
