# Supplementary material for: Long Covid symptoms and diagnosis in primary care: A cohort study using structured and unstructured data in The Health Improvement Network primary care database
Source: PLoS One. 2023 Sep 26;18(9):e0290583. doi: 10.1371/journal.pone.0290583 (PMC10521988; doi:10.1371/journal.pone.0290583)
Supplement: S1 File — Zip file containing analysis scripts. (ZIP) [file pone.0290583.s002.zip › 03_index_date_check.R]

# Checks COVID-19 index dates as per cohort definition by THIN
# 
# File locations:
# f_extracted_data
# f_out (for patient characteristics at baseline - table 1)

source(paste0(f_code, 'useful_functions.R'))

use('PATIENTS')
use('COVID')
use('BASE')

startlog('03_index_date_check')

#### 

# Use BASE cohort
use('BASE')

cat('\nRecategorisation of original cases:\n')
print(BASE[sample == 'case', .N, by = .(exclude, category)])

cat('\nDifference between original and refined index date for included cases:\n')
cat('\nConfirmed:\n')
print(BASE[category == 'confirmed' & exclude == FALSE, summary(orig_index_date - index_date)])
cat('\nSuspected:\n')
print(BASE[category == 'suspected' & exclude == FALSE, summary(orig_index_date - index_date)])

# Find events on original index date
cat('\nEvents on original index date:\n')
use('EVENTS')
use('COVID_EVENTS')
ORIG_EVENTS <- transferVariables(BASE, EVENTS, 'orig_index_date')
ORIG_EVENTS <- ORIG_EVENTS[event_date == orig_index_date]

# Check using original Covid codelist
covid_check <- fread(paste0(f_codelists, 'covid_or_viral_illness/COVID19codes22jul2021.csv'))
ORIG_COVID_EVENTS <- merge(ORIG_EVENTS, covid_check[, .(readcode = sub('^INUK\\.', '', code), label)], by = 'readcode')

cat('\nOriginal COVID event for cases:\n')
BASE[, orig_covid_source := ORIG_COVID_EVENTS[,
  .(sources = paste(sort(unique(source)), collapse = ',')), by = person_id][BASE, on = 'person_id']$sources] 
print(BASE[sample == 'case', .N, by = orig_covid_source])
no_covid_event_cases <- BASE[sample == 'case' & is.na(orig_covid_source)]$person_id

cat('\nNote that ', length(no_covid_event_cases),
  ' cases have no obvious event. Also note that all diagnoses are included in observations.\n')

cat('\nFinding original events for these ', length(no_covid_event_cases),
  ' cases :\n')
no_covid_event_cases <- BASE[sample == 'case' & is.na(orig_covid_source)]$person_id
OTHER_ORIG_EVENTS <- ORIG_EVENTS[person_id %in% no_covid_event_cases]
BASE[, other_orig_event := OTHER_ORIG_EVENTS[,
  .(sources = paste(sort(unique(readcode)), collapse = ',')), by = person_id][BASE, on = 'person_id']$sources] 
print(BASE[person_id %in% no_covid_event_cases, .N, by = other_orig_event])
# 5418 cases have no event on index date

cat('\nFinding if these ', length(no_covid_event_cases),
  ' cases have any consultations on the original event date:\n')
CONTACT <- import('main/contact', select = c('contact_id', 'person_id',
  'start_date', 'contact_type_code'))
ORIG_CONTACT <- transferVariables(BASE, CONTACT, 'orig_index_date')[start_date == orig_index_date]
cat('\n', uniqueN(ORIG_CONTACT$person_id), ' patients have a contact on their original index date.\n')
BASE[, orig_contact := ORIG_CONTACT[,
  .(contact_type_code = paste(sort(unique(contact_type_code)), collapse = ',')),
  by = person_id][BASE, on = 'person_id']$contact_type_code] 

cat('\nHow many of the ', length(no_covid_event_cases),
  ' cases with no event have a contact on the index date?:\n')
print(BASE[person_id %in% no_covid_event_cases, .N, by = orig_contact])

# Searching for biologic changes (tests)
LABS <- import('main/person_biologic_changes', select = c('person_id', 
  'biologic_exam_code', 'start_change_date', 'raw_unit', 'value',
  'contact_id'))
ORIG_LABS <- transferVariables(BASE, LABS, 'orig_index_date')[start_change_date == orig_index_date]
cat('\n', uniqueN(ORIG_LABS$person_id), ' patients have a lab result on their original index date.\n')
BASE[, orig_labs := ORIG_LABS[,
  .(biologic_exam_code = paste(sort(unique(biologic_exam_code)), collapse = ',')),
  by = person_id][BASE, on = 'person_id']$biologic_exam_code]

cat('\nHow many of the ', length(no_covid_event_cases),
  ' cases with no event have a lab result on the index date?:\n')
print(BASE[person_id %in% no_covid_event_cases, .N, by = orig_labs])

cat('\nBreakdown of ', length(no_covid_event_cases),
  ' cases with no Covid event on the index date:\n')
print(BASE[person_id %in% no_covid_event_cases, .N, .(
  lab_test_on_index_date = !is.na(orig_labs),
  other_event_on_index_date = !is.na(other_orig_event),
  contact_on_index_date = !is.na(orig_contact)
)])

# Breakdown by country
cat('\nCases with no Covid event on the index date:\n')
print(BASE[sample == 'case', .N, by = .(nation, no_covid_event = is.na(orig_covid_source))])

# Breakdown by dates
# 4524 cases have no event on index date
par(mfrow = c(2, 1))
BASE[sample == 'case' & is.na(orig_covid_source),
  hist(orig_index_date, breaks = as.IDate(c('2019-12-01', paste0('2020-',
  formatC(1:12, width = 2, format = 'd', flag = '0'), '-01'), '2021-07-01')),
  main = 'No COVID event in source')]

BASE[sample == 'case' & !is.na(orig_covid_source),
  hist(orig_index_date, breaks = as.IDate(c('2019-12-01', paste0('2020-',
    formatC(1:12, width = 2, format = 'd', flag = '0'), '-01'), '2021-07-01')),
    main = 'COVID event present in source')]
dev.off()
par(mfrow = c(1, 1))

cat('\nProportion of COVID cases with event by practice:\n')
print(BASE[sample == 'case', .(Npats = .N, prop_has_event = mean(!is.na(orig_covid_source))),
  by = care_site_id][order(prop_has_event)][1:50])

cat('\nProportion of COVID patients with event by practice:\n')
BASE[sample == 'case', prop_has_event := mean(!is.na(orig_covid_source)), by = care_site_id][]
print(BASE[sample == 'case', .N, by = .(prop_has_event_by_practice =
  cut(prop_has_event, breaks = c(0, 0.5, 0.6, 0.7, 0.8, 0.9, 0.95, 1)))])

# Note that analyses will be stratified by practice

# Check on smoking by IMD status
cat('\nSanity check of IMD: association with smoking status:\n')
print(BASE[!is.na(smoking), .(ever_smoking = mean(smoking != 'never'),
  current_smoking = mean(smoking == 'current')), by = imd_quintile][order(imd_quintile)])

stoplog('03_index_date_check')
