# Supplementary material for: Long Covid symptoms and diagnosis in primary care: A cohort study using structured and unstructured data in The Health Improvement Network primary care database
Source: PLoS One. 2023 Sep 26;18(9):e0290583. doi: 10.1371/journal.pone.0290583 (PMC10521988; doi:10.1371/journal.pone.0290583)
Supplement: S1 File — Zip file containing analysis scripts. (ZIP) [file pone.0290583.s002.zip › 03_propensity_scores.R]

# Extract comorbidities and calculate propensity scores
# 
# File locations:
# f_extracted_data (., /symptoms)
# f_working_data (initial_symptom_analysis)

source(paste0(f_code, 'useful_functions.R'))

library(glmnet)
library(Matrix)

startlog('03_propensity_scores')

#### CODELIST LOOKUP
CODELIST <- import('codelist')

# Load list of SNOMED terms and transitive closure table
SNOMEDTERMS <- fread(paste0(f_codelists, 'snomed/snomed_disease_descriptions.csv'))
TRANSITIVE <- fread(paste0(f_codelists, 'snomed/disease_read_snomed_transitive.csv'))
READSNOMED <- fread(paste0(f_codelists, 'snomed/disease_read_snomed.csv'))

to_exclude <- TRUE
if (to_exclude){
  # Load list of SNOMED CT concepts to ignore (e.g. very high level concepts)
  SNOMEDEXCLUDE <- fread(paste0(f_codelists, 'snomed/snomed_vars_to_exclude.txt'), header = F, sep = '\t')
  setnames(SNOMEDEXCLUDE, 'term')
  concepts_exclude <- SNOMEDTERMS[SNOMEDEXCLUDE, on = 'term']$conceptId
  # Exclude from TRANSITIVE
  TRANSITIVE <- TRANSITIVE[!(SUPERTYPEID %in% concepts_exclude)]
}

# useSCT = FALSE is for Read concepts linked initially to inactive SNOMED CT concepts
# ignore
TRANSITIVE[, useSCT := NULL]

#### BASE COHORT

# Load base cohort and SNOMED CT coded events
use('BASE')
use('PATIENTS'); P <- PATIENTS
use('EVENTS'); E <- EVENTS[!is.na(readcode)]; rm(EVENTS)

# Filter the event table for dates of disorders on or before index date
# for each patient
EF <- E[, list(person_id, event_date, readcode)][
  BASE[, list(person_id, index_date)], on = 'person_id'][event_date < index_date]

# Keep just patid and readcode, and remove duplicates
EF <- EF[, list(person_id, readcode)]
EF <- merge(EF[!duplicated(EF)], READSNOMED, by = 'readcode')
  
# Add ancestors
EFU <- merge(EF, TRANSITIVE, by = 'readcode', allow.cartesian = TRUE)
EFU[, readcode := NULL]
EFU <- EFU[!duplicated(EFU)]
setnames(EFU, 'SUPERTYPEID', 'ancestorId')
export(EFU, 'SNOMEDMORBIDITIES')

# Prepare for generation of propensity scores
EFU[, conceptId := NULL]
setnames(EFU, 'ancestorId', 'conceptId')

# Most frequent SNOMED concepts
EFU[, Npats := uniqueN(person_id), by = conceptId]
FREQDIST <- EFU[, .(Npats = Npats[1]), by = conceptId][order(-Npats)]
EFU[, Npats := NULL]
print(SNOMEDTERMS[, .(conceptId, term)][FREQDIST, on = 'conceptId'][order(-Npats)][1:100])
# 17767 concepts

#### SNOMED CT CONCEPT FILTERING ####
# Keep only the top xxx (e.g. top 1000) concepts
topXtokeep <- 1000
EFU <- EFU[conceptId %in% FREQDIST[1:topXtokeep]$conceptId]

# First, create a dictionary of the stconcepts in EFU
DICT <- FREQDIST[1:topXtokeep, .(conceptId, term = paste0('s', conceptId))]
DICT[, dkey := 1:.N]
EFU[, dkey := DICT[EFU, on = 'conceptId']$dkey]

#### GENERATE PROPENSITY SCORE

generate_propensity_score <- function(M, propscorename, propscoredesc){
  # Generates a propensity score and adds it to the master patient table
  # xpos is the output for this calculation
  M[, xpos := category != 'control']
  
  # Now create an index for patient Id
  M[, patkey := 1:.N]
  
  # Transfer indices to EFU
  EFUM <- merge(M[, .(person_id)], EFU, by = 'person_id')
  EFUM[, patkey := M[EFUM, on = 'person_id']$patkey]
  
  # Create matrices
  diseases_data <- sparseMatrix(
    i = EFUM$patkey, j = EFUM$dkey, x = as.numeric(1),
    dims = c(max(M$patkey), max(DICT$dkey)), 
    dimnames = list(M[order(patkey)]$patid, DICT[order(dkey)]$term))
  
  # Generate a Sparse matrix of key demographic variables that are
  # always included
  createSparseMatrix <- function(datatable, rownames = NULL){
    # creates a sparse Matrix from rows / columns numbered as is
    if (is.null(rownames)) {rownames <- 1:nrow(datatable)}
    sparseMatrix(
      i = rep(1:nrow(datatable), ncol(datatable)),
      j = unlist(lapply(1:ncol(datatable), function(x){
        rep(x, nrow(datatable))})),
      x = unlist(lapply(colnames(datatable),
        function(x) {datatable[[x]]})),
      dims = c(nrow(datatable), ncol(datatable)), 
      dimnames = list(rownames, colnames(datatable)))
  }
  
  demographics_data <- createSparseMatrix(get_demographic_vars(M))
  
  # LASSO regression propensity score generation
  # Allowing a maximum of 100 variables, with demographic_data
  # variables always included.
  # Model selected by 10-fold crossvalidation
  model <- cv.glmnet(x = cbind(demographics_data, diseases_data),
    y = M$xpos, family = 'binomial',
    penalty_factor = c(rep(0, ncol(demographics_data)),
      rep(1, ncol(diseases_data))), pmax = 100)
  
  cat('\n')
  print(model)
  
  # Show non-zero coefficients
  a <- coefficients(model, s = 'lambda.1se')
  COEF <- data.table(beta = a[a[,1] != 0, ], varname = names(a[a[,1] != 0, ]))
  COEF[varname %like% '^s[0-9]+$', desc := SNOMEDTERMS[
    data.table(conceptId = bit64::as.integer64(sub('^s', '', varname))),
    on = 'conceptId']$term]
  COEF <- COEF[order(-abs(beta))]
  
  # Create predictions
  M[, .tmp := predict(model, newx = cbind(demographics_data, diseases_data),
    type = 'response', s = 'lambda.1se')]
  if (propscorename %in% colnames(M)){
    M[, (propscorename) := NULL]
  }
  setnames(M, '.tmp', propscorename)
  modifyDescription(M, propscorename, propscoredesc)
  
  # Output table of propensity score variables and plots
  fwrite(COEF, file = paste0(f_out, propscorename, '_variables.csv'))
  pdf(file = paste0(f_out, propscorename, '_density.pdf'))
  plot(density(M[category != 'control'][[propscorename]]),
    title = propscoredesc, )
  lines(density(M[category == 'control'][[propscorename]]), col = 'green')
  dev.off()

  # Output vector of predictions for addition to base data
  M
}

M <- generate_propensity_score(BASE[category %in% c('confirmed', 'control')],
  'propconf', 'Propensity score for confirmed COVID versus control')
transferVariables(M, BASE, 'propconf')

M <- generate_propensity_score(BASE[category %in% c('confirmed', 'suspected', 'control')],
  'propconfsusp', 'Propensity score for confirmed or suspected COVID versus control')
transferVariables(M, BASE, 'propconfsusp')

M <- generate_propensity_score(BASE[category %in% c('suspected', 'control')],
  'propsusp', 'Propensity score for suspected COVID versus control')
transferVariables(M, BASE, 'propsusp')

M <- generate_propensity_score(BASE[category %in% c('possibly_exposed', 'control')],
  'propposs', 'Propensity score for possible COVID versus control')
transferVariables(M, BASE, 'propposs')
rm(M)

export(BASE, 'BASE')

stoplog('03_propensity_scores')
