# Supplementary material for: Long Covid symptoms and diagnosis in primary care: A cohort study using structured and unstructured data in The Health Improvement Network primary care database
Source: PLoS One. 2023 Sep 26;18(9):e0290583. doi: 10.1371/journal.pone.0290583 (PMC10521988; doi:10.1371/journal.pone.0290583)
Supplement: S1 File — Zip file containing analysis scripts. (ZIP) [file pone.0290583.s002.zip › 03_symptoms_assoc_long_covid.R]

# Analyse symptoms associated with Long COVID and ongoing symptomatic COVID
#
# Need to run after NLP symptom extraction
# 
# File locations:
# f_extracted_data
# f_out (ids of samples to check)

startlog('03_symptoms_assoc_long_covid')

source(paste0(f_code, 'useful_functions.R'))

use('BASE')
use('SYMPTOMS')

# Symptoms mentioned on or within 1 week prior to chronic Covid diagnosis
# 4-12 weeks after Covid
# 12+ weeks after Covid

SLIST <- fread(paste0(f_codelists, 'symptoms_may2022/Symptomlist_for_analysis.csv'))[,
  .(symptom_code, symptom_name, domain, domain_order)]
SYMPTOMS <- transferColumns(BASE[exclude == FALSE], SYMPTOMS,
  c('first_os_covid_date', 'first_long_covid_date', 'index_date'))

# Long Covid (12 weeks+)
Nlongcovid <- BASE[exclude == FALSE, sum(!is.na(first_long_covid_date))] # 603
# Look at symptoms within 7d prior
SYMPTOMS_LONGCOVID <- SYMPTOMS[!is.na(first_long_covid_date) &
  first_long_covid_date <= event_date &
  first_long_covid_date >= event_date - 7, .(N = .N, percent = 100 * .N / Nlongcovid), by = symptom_code]

SYMPTOMS_LONGCOVID <- merge(SYMPTOMS_LONGCOVID, SLIST, by = 'symptom_code')[order(domain_order, symptom_name)]
export(SYMPTOMS_LONGCOVID, 'SYMPTOMS_LONGCOVID')
fwrite(SYMPTOMS_LONGCOVID, file = paste0(f_out, 'symptoms_long_covid_diag.csv'))

# Timing of long COVID relative to index date
summary(BASE[exclude == FALSE, first_long_covid_date - index_date])

# Ongoing symptomatic Covid (4-12 weeks)
BASE[first_long_covid_date == first_os_covid_date, first_os_covid_date := NA] # ignore if 12wk+
Noscovid <- BASE[exclude == FALSE, sum(!is.na(first_os_covid_date))] # 603
# Look at symptoms within 7d prior
SYMPTOMS_OSCOVID <- SYMPTOMS[!is.na(first_os_covid_date) &
    first_os_covid_date <= event_date &
    first_os_covid_date >= event_date - 7, .(N = .N, percent = 100 * .N / Noscovid), by = symptom_code]

SYMPTOMS_OSCOVID <- merge(SYMPTOMS_OSCOVID, SLIST, by = 'symptom_code')[order(domain_order, symptom_name)]
export(SYMPTOMS_OSCOVID, 'SYMPTOMS_OSCOVID')
fwrite(SYMPTOMS_LONGCOVID, file = paste0(f_out, 'symptoms_long_covid_diag.csv'))

# Timing of long COVID relative to index date
summary(BASE[exclude == FALSE, first_long_covid_date - index_date])

#### Temporary - add results of previous analysis

#HR <- fread(paste0(f_out, 'initial_symptom_analysis.csv'))
#HR[, symptom := NULL]
#setnames(HR, 'symptomName', 'CodelistName')
#HR <- merge(HR, SYMPTOMS_LONGCOVID, by = 'CodelistName')[order(Order,FriendlyName)]
#HR[, .(Domain, FriendlyName, haz_symptom_hr, percent)]

#### DEFINE LONG COVID ACCORDING TO WHO CRITERIA FOR CLUSTER ANALYSIS
# Criteria for defining Long COVID:

# Confirmed COVID cases only
# First symptom mention from WHO list at least 12 weeks after index date
# Mark the presence of symptoms within the next 3 months - use this to classify the type of Long Covid
LCSYMPTOMS <- BASE[exclude == FALSE & category == 'confirmed', .(person_id, index_date, last_contact_date)]
slist_who <- fread(paste0(f_codelists, 'symptoms_may2022/Symptomlist_for_analysis.csv'))[who == TRUE]$symptom_code

BHAM62SYMPTOMS <- copy(LCSYMPTOMS)
slist_bham62 <- fread(paste0(f_codelists, 'symptoms_may2022/Symptomlist_for_analysis.csv'))[bham62 == TRUE]$symptom_code
SYMPTOMS[, bham62 := symptom_code %in% slist_bham62]
BHAM62SYMPTOMS <- BHAM62SYMPTOMS[person_id %in%
  unique(SYMPTOMS[bham62 == TRUE & event_date > index_date + 84]$person_id)]

SYMPTOMS[, who := symptom_code %in% slist_who]
setkey(SYMPTOMS, person_id, event_date)
SYMPTOMS[event_date > index_date + 84 & who == TRUE, who_date := min(event_date), by = person_id]
LCSYMPTOMS[, who_date := SYMPTOMS[!is.na(who_date), .(who_date = who_date[1]), by = person_id][
  LCSYMPTOMS, on = 'person_id']$who_date]
LCSYMPTOMS[, enough_follow_up := last_contact_date - who_date > 90]
SYMPTOMS[, who_date := LCSYMPTOMS[SYMPTOMS, on = 'person_id']$who_date]

cat('\nMost common symptoms used for WHO diagnosis criteria')
print(SYMPTOMS[event_date == who_date, .N, by = symptom_code][order(-N)])

cat('\nNumber of patients with Long Covid symptom and enough follow-up (for clustering analysis)')
print(LCSYMPTOMS[, .N, by = .(enough_follow_up)])

cat('\nLimiting to patients with enough follow-up\n')
LCSYMPTOMS <- LCSYMPTOMS[enough_follow_up == TRUE]

# Now create variables for occurrence of other symptoms within 90 days after first WHO symptom
slist_cluster <- fread(paste0(f_codelists, 'symptoms_may2022/Symptomlist_for_analysis.csv'))[
  cluster == TRUE]$symptom_code

for (symptom in slist_cluster){
  LCSYMPTOMS[, (symptom) := factor(!is.na(SYMPTOMS[symptom_code == symptom & event_date >= who_date &
      event_date <= who_date + 90 & !is.na(who_date), .(symptom = TRUE), by = person_id][
      LCSYMPTOMS, on = 'person_id']$symptom), levels = c(TRUE, FALSE), labels = c('TRUE', 'FALSE'))]
}

# Count the number of symptoms
LCSYMPTOMS[, Nsymptoms := eval(parse(text = paste(paste0('(', slist_cluster, ' == "TRUE")'), collapse = ' + ')))]
cat('\nNumber of symptoms per patient in sample for clustering\n')
print(LCSYMPTOMS[, .N, by = Nsymptoms][order(Nsymptoms)])
LCSYMPTOMS <- as.cohort(LCSYMPTOMS, idcolname = 'person_id')
modifyDescription(LCSYMPTOMS, 'who_date', 'Date of earliest WHO Long Covid symptom')

export(LCSYMPTOMS, 'LCSYMPTOMS')

# Equivalent to Birmingham analysis - patients with any of the 62 significantly associated
# symptoms any time after at least 12 weeks after index date. Record existence of other 50 symptoms at
# ANY TIME after 12 weeks.

for (symptom in slist_cluster){
  BHAM62SYMPTOMS[, (symptom) := factor(!is.na(SYMPTOMS[
    symptom_code == symptom & event_date >= index_date + 84,
    .(symptom = TRUE), by = person_id][BHAM62SYMPTOMS, on = 'person_id']$symptom),
    levels = c(TRUE, FALSE), labels = c('TRUE', 'FALSE'))]
}

BHAM62SYMPTOMS[, Nsymptoms := eval(parse(text = paste(paste0('(', slist_cluster, ' == "TRUE")'), collapse = ' + ')))]
BHAM62SYMPTOMS <- as.cohort(BHAM62SYMPTOMS, idcolname = 'person_id')
export(BHAM62SYMPTOMS, 'BHAM62SYMPTOMS')

#### ADD RELEVANT DATA TO BASE COHORT FILE ####
# Record the WHO Long COVID date for patients with confirmed COVID
BASE[, who_long_covid_date := LCSYMPTOMS[BASE, on = 'person_id']$who_date]
modifyDescription(BASE, 'who_long_covid_date',
  'Earliest date of WHO criteria long Covid symptom at least 12 weeks after COVID diagnosis')

BASE[, bham62_long_covid := person_id %in% BHAM62SYMPTOMS$person_id]
modifyDescription(BASE, 'bham62_long_covid',
  'Whether pt fulfils Birmingham Long Covid criteria (any of 62 signif symptoms)')

export(BASE, 'BASE')

# Don't use diagnosed Long COVID because of the time taken to diagnose, 
# small numbers and lack of clarity about the time period over which  symptoms should be ascertained.

stoplog('03_symptoms_assoc_long_covid')
