# Supplementary material for: Long Covid symptoms and diagnosis in primary care: A cohort study using structured and unstructured data in The Health Improvement Network primary care database
Source: PLoS One. 2023 Sep 26;18(9):e0290583. doi: 10.1371/journal.pone.0290583 (PMC10521988; doi:10.1371/journal.pone.0290583)
Supplement: S1 File — Zip file containing analysis scripts. (ZIP) [file pone.0290583.s002.zip › 03_timeline_symptom_mentions.R]

# Timeline of mentions of any symptoms (post COVID or viral illness)
#
# Need to run after NLP symptom extraction
# To plot on a log scale: monthly symptom frequency
# 
# File locations:
# f_extracted_data
# f_out (ids of samples to check)

startlog('03_timeline_symptom_mentions')

source(paste0(f_code, 'useful_functions.R'))

use('BASE')
use('SYMPTOMS')

SLIST <- fread(paste0(f_codelists, 'symptoms_may2022/Symptomlist_for_analysis.csv'))[,
  .(symptom_code, symptom_name, domain, domain_order)]

# Loop through 4-week periods, starting 8 weeks before index date
OUT <- NULL
for (i in -2:14){
  # Patients with 4-week period of observation
  BASE[, mon_start := index_date + 28 * (i - 1)]
  BASE[, mon_end := index_date + 28 * i - 1]
  BASE[, mon_include := mon_end <= o_end]
  P <- BASE[mon_include == TRUE & exclude == FALSE, .N, by = category]
  S <- SYMPTOMS[BASE[mon_include == TRUE & exclude == FALSE][,
    .(person_id, category, mon_start, mon_end)], on = 'person_id'][
    event_date <= mon_end & event_date >= mon_start][,
    .(symptom_i = TRUE), by = .(person_id, category)]
  BASE[, .temp := S[BASE, on = 'person_id']$symptom_i]
  BASE[is.na(.temp), .temp := FALSE]
  BASE[mon_include == FALSE, .temp := NA]
  try(BASE[, paste0('symptom', (i * 4 - 2)) := NULL])
  setnames(BASE, '.temp', paste0('symptom', (i * 4 - 2)))
  S <- merge(P, S[, list(n = uniqueN(person_id)), by = category], by = 'category')
  S[, week := i * 4 - 2]
  S[, prop := n / N]
  try(S[, prop_cilow := prop.test(n, N)$conf.int[1], by = .(week, category)])
  try(S[, prop_ciupp := prop.test(n, N)$conf.int[2], by = .(week, category)])
  cat('\ni = ', i, '\n')
  print(S)
  if (is.null(OUT)) {OUT <- S} else {OUT <- rbind(OUT, S, fill = TRUE)}
}

# Week -10 is considered baseline. Calculate difference in proportion
OUTSTD <- merge(OUT, OUT[week == -10, .(baseN = N, basen = n), by = category], by = 'category')
OUTSTD[, prop := (n / N) - (basen / baseN)]
OUTSTD[, prop_cilow := prop.test(c(n, basen), c(N, baseN))$conf.int[1], by = .(week, category)]
OUTSTD[, prop_ciupp := prop.test(c(n, basen), c(N, baseN))$conf.int[2], by = .(week, category)]

# Calculate odds ratio of symptom mention compared to week -10
OUTOR <- merge(OUT[, .(N, n, week, category)],
  OUT[week == -10, .(baseN = N, basen = n), by = category], by = 'category')
OUTOR[, or := (n / (N - n) / (basen / (baseN - basen)))]
OUTOR[, or_cilow := exp(log(or) + qnorm(0.025) * sqrt(1/n + 1/(N-n) + 1/basen + 1/(baseN-basen)))]
OUTOR[, or_ciupp := exp(log(or) + qnorm(0.975) * sqrt(1/n + 1/(N-n) + 1/basen + 1/(baseN-basen)))]

# New method to calculate odds ratio for symptom mention - self controlled case series design
# logistic regression
# symptom_i ~ symptom_baseline (calculate separately within each category)
OUTOR2 <- NULL
for (week in 1:12 * 4 - 10){
  glm(formula = parse(text = paste0('`symptom', week, '`~ `symptom-10`')
  if (is.null(OUTOR2)) {OUTOR2 <- S} else {OUTOR2 <- rbind(OUTOR2, S, fill = TRUE)}
}
  
SUMMARY <- merge(merge(merge(OUT[category == 'confirmed', .(confirmed = prop, week)],
  OUT[category == 'suspected', .(suspected = prop, week)], by = 'week'),
  OUT[category == 'control', .(control = prop, week)], by = 'week'),
  OUT[category == 'possibly_exposed', .(possibly_exposed = prop, week)], by = 'week')[order(week)]

plot_timeline <- function(OUT, filename){
  pdf(paste0(f_out, filename, '.pdf'), width = 7, height = 5)
  plot(-100, -100, type = 'n', xlim = c(-12, 36), 
    ylim = c(0, max(OUT$prop)), axes = FALSE,
    xlab = 'Week relative to index date',
    ylab = 'Proportion of patients with symptom mention',
    main = 'Timeline of symptom mentions')
  box(bty = 'l')
  axis(1, at = -3:13 * 4, las = 1)
  axis(2, at = 0:10/10, las = 1)
  
  # Define transparent colours
  tr_grey <- rgb(0.5, 0.5, 0.5, 0.5)
  tr_red <- rgb(0.7, 0.1, 0.1, 0.5)
  tr_blue <- rgb(0.1, 0.1, 0.7, 0.5)
  tr_green <- rgb(0.1, 0.7, 0.1, 0.5)
  
  # Draw zero line
  lines(c(0, 0), c(-1, 1), col = 'grey')
  
  # Draw confidence interval polygons
  draw_ci <- function(x, y1, y2, colour){
    polygon(c(x, rev(x)), c(y1, rev(y2)), col = colour, border = NA)
  }

  OUT[category == 'confirmed', draw_ci(week, prop_cilow, prop_ciupp, tr_grey)]
  OUT[category == 'suspected', draw_ci(week, prop_cilow, prop_ciupp, tr_red)]
  OUT[category == 'possibly_exposed', draw_ci(week, prop_cilow, prop_ciupp, tr_blue)]
  OUT[category == 'control', draw_ci(week, prop_cilow, prop_ciupp, tr_green)]
  
  OUT[category == 'confirmed', lines(week, prop, col = 'black', lwd = 1.5, lty = 'solid')]
  OUT[category == 'suspected', lines(week, prop, col = 'red', lwd = 2, lty = 'dotted')]
  OUT[category == 'possibly_exposed', lines(week, prop, col = 'blue', lwd = 2, lty = 'dashed')]
  OUT[category == 'control', lines(week, prop, col = 'green', lwd = 2, lty = 'dotdash')]

  legend('topright',
    legend = c('Confirmed COVID', 'Suspected COVID', 'Viral or respiratory illness', 'Control'),
    fill = c(tr_grey, tr_red, tr_blue, tr_green),
    col = c('black', 'red', 'blue', 'green'),
    lty = c('solid', 'dotted', 'dashed', 'dotdash'),
    lwd = c(1.5, 2, 2, 2),
    border = NA)
  dev.off()
}

plot_timeline(OUT, 'timeline_symptoms_mentions')

plot_timelinestd <- function(OUT, filename){
  pdf(paste0(f_out, filename, '.pdf'), width = 7, height = 5)
  par(mar = c(4.1, 5.1, 3.1, 0.5))
  plot(-100, -100, type = 'n', xlim = c(-8, 36), log = 'y',
    ylim = c(1, max(OUT$or)), axes = FALSE,
    xlab = 'Week relative to index date',
    ylab = ' \nOdds ratio of symptom mention\ncompared to 8-12 weeeks prior')
  title('Timeline of symptom mentions')
  box(bty = 'l')
  axis(1, at = -2:13 * 4, las = 1)
  axis(2, at = 2^(0:5), las = 1)
  
  # Define transparent colours
  tr_grey <- rgb(0.5, 0.5, 0.5, 0.5)
  tr_red <- rgb(0.7, 0.1, 0.1, 0.5)
  tr_blue <- rgb(0.1, 0.1, 0.7, 0.5)
  tr_green <- rgb(0.1, 0.7, 0.1, 0.5)
  
  # Draw zero line
  lines(c(0, 0), c(-1, 1), col = 'grey')
  
  # Draw confidence interval polygons
  draw_ci <- function(x, y1, y2, colour){
    polygon(c(x, rev(x)), c(y1, rev(y2)), col = colour, border = NA)
  }
  
  OUT[category == 'confirmed', draw_ci(week, or_cilow, or_ciupp, tr_grey)]
  OUT[category == 'suspected', draw_ci(week, or_cilow, or_ciupp, tr_red)]
  OUT[category == 'possibly_exposed', draw_ci(week, or_cilow, or_ciupp, tr_blue)]
  OUT[category == 'control', draw_ci(week, or_cilow, or_ciupp, tr_green)]
  
  OUT[category == 'confirmed', lines(week, or, col = 'black', lwd = 1.5, lty = 'solid')]
  OUT[category == 'suspected', lines(week, or, col = 'red', lwd = 2, lty = 'dotted')]
  OUT[category == 'possibly_exposed', lines(week, or, col = 'blue', lwd = 2, lty = 'dashed')]
  OUT[category == 'control', lines(week, or, col = 'green', lwd = 2, lty = 'dotdash')]
  
  legend('topright',
    legend = c('Confirmed COVID', 'Suspected COVID', 'Viral or respiratory illness', 'Control'),
    fill = c(tr_grey, tr_red, tr_blue, tr_green),
    col = c('black', 'red', 'blue', 'green'),
    lty = c('solid', 'dotted', 'dashed', 'dotdash'),
    lwd = c(1.5, 2, 2, 2),
    border = NA)
  dev.off()
}

# Standardised to week minus 10
plot_timelinestd(OUTOR, 'timeline_symptoms_mentions_std_weekminus10')

#### PLOTS PER SYMPTOM

# Timeline of symptom mentions, confirmed cases only, 12 weeks onwards, per symptom
SLIST30 <- fread(paste0(f_codelists, 'symptoms_may2022/Symptomlist_for_analysis.csv'))[rank %in% 1:30,
  .(symptom_code, symptom_name, domain, domain_order)]

# Loop through 4-week periods, starting 8 weeks before index date
OUT <- NULL
for (symptom in SLIST30$symptom_code){
  TEMP <- rbindlist(lapply(-2:14, function(i){
    # Patients with 4-week period of observation
    BASE[, mon_start := index_date + 28 * (i - 1)]
    BASE[, mon_end := index_date + 28 * i - 1]
    BASE[, mon_include := mon_end <= o_end]
    P <- BASE[mon_include == TRUE & exclude == FALSE & category == 'confirmed', .N, by = category]
    S <- SYMPTOMS[symptom_code == symptom][BASE[mon_include == TRUE & exclude == FALSE][,
      .(person_id, category, mon_start, mon_end)], on = 'person_id'][
        event_date <= mon_end & event_date >= mon_start, list(n = uniqueN(person_id)), by = category]
    S <- merge(P, S, by = 'category')
    S[, week := i * 4 - 2]
    S[, symptom_code := symptom]
    S
  }), use.names = TRUE, fill = TRUE)
  if (is.null(OUT)){
    OUT <- TEMP
  } else {
    OUT <- rbind(OUT, TEMP)
  }
}

OUTOR <- merge(OUT[, .(N, n, week, symptom_code, category)],
  OUT[week == -10, .(baseN = N, basen = n), by = .(symptom_code, category)], by = c('symptom_code', 'category'))
OUTOR[, or := (n / (N - n) / (basen / (baseN - basen)))]
OUTOR[, or_cilow := exp(log(or) + qnorm(0.025) * sqrt(1/n + 1/(N-n) + 1/basen + 1/(baseN-basen)))]
OUTOR[, or_ciupp := exp(log(or) + qnorm(0.975) * sqrt(1/n + 1/(N-n) + 1/basen + 1/(baseN-basen)))]

# Plot of OR of symptom from 12 weeks onwards (mini Forest plots)
pdf(paste0(f_out, 'symptoms_by_time30.pdf'), width = 7, height = 9)
par(mfrow = c(8, 4), mar = c(0.1, 0.1, 2.8, 1), oma = c(5.1, 5.1, 5.1, 1.1))
# Main plots
for (i in -1:30){
  TOPLOT <- OUTOR[symptom_code == SLIST30$symptom_code[i] & week > 4 & week < 36,
    .(week, or, or_cilow, or_ciupp)]
  par(cex = 0.6)
  plot(c(4, 36), c(1, 1), col = 'grey20', xlim = c(4, 36), ylim = c(0.5, 4), log = 'y', type = 'l',
    axes = FALSE, xlab = '', ylab = '')
  for (ypale in c(0.5, 2, 4)){
    lines(c(4, 36), c(ypale, ypale), col = 'grey', lty = 2)
  }
  xtwidth <- 0.5
  
  if (i > 0){
    for (j in 1:nrow(TOPLOT)){
      lines(c(TOPLOT$week[j], TOPLOT$week[j]), c(TOPLOT$or_cilow[j], TOPLOT$or_ciupp[j]))
      lines(c(TOPLOT$week[j] - xtwidth, TOPLOT$week[j] + xtwidth), c(TOPLOT$or_cilow[j], TOPLOT$or_cilow[j]))
      lines(c(TOPLOT$week[j] - xtwidth, TOPLOT$week[j] + xtwidth), c(TOPLOT$or_ciupp[j], TOPLOT$or_ciupp[j]))
    }
    points(TOPLOT$week, TOPLOT$or, pch = 20, cex = 2)
    title(SLIST30$symptom_name[i], xpd = NA)
  }
  
  # Add axes if appropriate
  if (i %in% ((0:8) * 4 - 1)){ # add left axis
    axis(side = 2, at = c(0.5, 1, 2, 4), las = 1)
  }
  if (i %in% 27:30){ # add bottom axis
    axis(side = 1, at = c(4, 8, 12, 16, 20, 24, 28, 32, 36))
  }
}
mtext(text = 'Relative incidence of symptom mentions after COVID-19 infection',
  side = 3, line = 1, outer = TRUE, font = 2)
mtext(text = 'Odds ratio compared to 8-12 weeks before date of COVID-19 infection',
  side = 2, line = 3, outer = TRUE, las = 0)
mtext(text = 'Weeks after COVID-19 infection', side = 1, line = 3, outer = TRUE)
dev.off()

stoplog('03_timeline_symptom_mentions')
