# Supplementary material for: Long Covid symptoms and diagnosis in primary care: A cohort study using structured and unstructured data in The Health Improvement Network primary care database
Source: PLoS One. 2023 Sep 26;18(9):e0290583. doi: 10.1371/journal.pone.0290583 (PMC10521988; doi:10.1371/journal.pone.0290583)
Supplement: S1 File — Zip file containing analysis scripts. (ZIP) [file pone.0290583.s002.zip › 04_baseline_data.R]

# THIN Long Covid analysis - create table 1 for paper
# 
# File locations:
# f_extracted_data (., /symptoms)
# f_working_data (initial_symptom_analysis)

startlog('04_baseline_data')

source(paste0(f_code, 'useful_functions.R'))

#### CODELIST LOOKUP
CODELIST <- import('codelist')

#### BASE COHORT

# Load base cohort
use('BASE')

summaryTable(paste0(f_code, 'table1template.csv'), paste(f_out, 'table1.csv'), datatable = BASE[exclude==FALSE])

# Produce summary data for propensity score adjustment
# Weighted means and proportions
prop025 <- quantile(BASE$propconf, 0.025)
prop975 <- quantile(BASE$propconf, 0.975)
BASE[propconf < prop025, propconf := prop025]
BASE[propconf > prop975, propconf := prop975]

iptw <- function(expr_){
  BASE[exclude == FALSE & category %in% c('confirmed', 'control'),
    .(unweighted = mean(eval(parse(text = expr_))),
    weighted = weighted.mean(x = eval(parse(text = expr_)),
    w = (category == 'confirmed') * 1/propconf + (1 - (category == 'confirmed')) * 1/(1-propconf))),
    by = category]
}

iptw('sex == "F"')
iptw('age_idx')

stoplog('04_baseline_data')
