# Supplementary material for: Long Covid symptoms and diagnosis in primary care: A cohort study using structured and unstructured data in The Health Improvement Network primary care database
Source: PLoS One. 2023 Sep 26;18(9):e0290583. doi: 10.1371/journal.pone.0290583 (PMC10521988; doi:10.1371/journal.pone.0290583)
Supplement: S1 File — Zip file containing analysis scripts. (ZIP) [file pone.0290583.s002.zip › 04_cluster_long_covid_v1.R]

# Clustering analysis for Long Covid symptoms
#
# Among confirmed COVID cases
# Define Long Covid using 2 methods:
# 1. Any of a number of WHO symptoms beyond 12w,
#    symptoms recorded 3mo after first WHO symptom
# 2. Any of a number of 62 symptoms assoc Covid in Birmingham analysis 
#    (for replication / validation), symptoms recorded any time beyond 12w
#   (no limitation on time - risk of bias depending on on length of followup)
#
# Don't use diagnosed Long COVID because of the time taken to diagnose, 
# small numbers and lack of clarity about the time period over which  symptoms should be ascertained.
#
# Elbow plot of AIC, BIC, likelihood ratio
#
# Then do a multinomial regression among COVID+ patients for class membership
# i.e. predicting LC subclass (as part of the LC hazard ratio analysis)
#      include as predictors: age, sex, ethnicity, IMD, smoking, BMI
# 
# File locations:
# f_extracted_data (., /symptoms)
# f_working_data (initial_symptom_analysis)

startlog('04_cluster_long_covid_v1')

source(paste0(f_code, 'useful_functions.R'))
library(poLCA)

# Number of repetitions - to obtain stable clustering estimates
Nrep = 100
#Nrep = 1

#### BASE COHORT

# Load base cohort
use('BASE')

# Get list of symptoms
SLIST <- fread(paste0(f_codelists, 'symptoms_may2022/Symptomlist_for_analysis.csv')) 

# Load cohorts with symptom data
use('LCSYMPTOMS')
use('BHAM62SYMPTOMS')
slist_cluster <- fread(paste0(f_codelists, 'symptoms_may2022/Symptomlist_for_analysis.csv'))[
  cluster == TRUE]$symptom_code

# Basic characteristics of cohorts
LCSYMPTOMS <- LCSYMPTOMS[enough_follow_up == TRUE]
print('\nLCSYMPTOMS: Any WHO symptom 12w+ after index date with symptom data from mext 3 mo\n')
print(LCSYMPTOMS[, .N, by = Nsymptoms][order(-Nsymptoms)])
cat('Total', nrow(LCSYMPTOMS), 'patients.\n')

print('\nBHAM62LCSYMPTOMS: Any symptom assoc COVID in Bham analysis 12w+ after index date\n')
print(BHAM62SYMPTOMS[, .N, by = Nsymptoms][order(-Nsymptoms)])
cat('Total', nrow(BHAM62SYMPTOMS), 'patients.\n')

cluster_expr <- paste0('cbind(', paste(slist_cluster, collapse = ','), ') ~ 1')

# Plot elbow plot
elbow_plot <- function(cluster_results, filename){
  aic <- sapply(cluster_results, function(x){x$aic})
  bic <- sapply(cluster_results, function(x){x$bic})
  llik <- sapply(cluster_results, function(x){x$llik})
  p <- sapply(cluster_results, function(x){x$npar})
  n <- sapply(cluster_results, function(x){x$Nobs})
  nclass <- sapply(cluster_results, function(x){length(x$P)})
  converged <- sapply(cluster_results, function(x){x$numiter < x$maxiter})
  
  sabic <- -2 * llik + p * log((n + 2) / 24)
  caic <-  -2 * llik + p * (log(n) + 1)
    
  # Plot a 3 panel plot
  pdf(paste0(f_out, filename, '.pdf'), width = 5, height = 7)
  par(mfrow = c(4, 1), mar = c(0, 0, 0, 0), oma = c(4, 4, 4, 0.5), las = 1)
  plot(aic ~ nclass, type = 'o', xaxt = 'n', bty = 'o', pch = ifelse(converged, 1, 17), bg = 'red')
  legend('top', legend = 'AIC', bty = 'n')
  plot(bic ~ nclass, type = 'o', xaxt = 'n', bty = 'o', pch = ifelse(converged, 1, 17), bg = 'red')
  legend('top', legend = 'BIC', bty = 'n')
  plot(sabic ~ nclass, type = 'o', xaxt = 'n', bty = 'o', pch = ifelse(converged, 1, 17), bg = 'red')
  legend('top', legend = 'SABIC', bty = 'n')
  plot(caic ~ nclass, type = 'o', axes = TRUE, pch = ifelse(converged, 1, 17), bg = 'red')
  legend('top', legend = 'CAIC', bty = 'n')
  mtext('Number of classes', side = 1, outer = TRUE, line = 2)
  mtext('Elbow plot showing fit indices for latent class analysis', side = 3, outer = TRUE, line = 1)
  dev.off()
}

# Table of class probabilities
prob_table <- function(cluster_results, nclass){
  t(sapply(cluster_results[[nclass]]$probs, function(x){
    x[,'TRUE']
  }))
}

# Class descriptions
class_desc <- function(cluster_results, nclass){
  probs <- prob_table(cluster_results, nclass)
  symptom_names <- SLIST$symptom_name
  names(symptom_names) <- SLIST$symptom_code
  rownames(probs) <- symptom_names[rownames(probs)]
  sapply(1:ncol(probs), function(x){
    toshow <- sort(probs[, x], decreasing = TRUE) * 100
    toshow <- toshow[toshow > 10]
    paste0(colnames(probs)[x], paste(paste0(names(toshow),
      ' (', format(toshow, digits = 2), '%)'), collapse = ', '))
  })
}

# Predicted class membership
class_membership <- function(cluster_results, nclass){
  cluster_results[[nclass]]$P
}

#### CARRY OUT CLUSTERING

cluster_who <- lapply(1:6, function(x){
  poLCA(eval(parse(text = cluster_expr)), LCSYMPTOMS, nclass = x, nrep = Nrep, verbose = FALSE)
})
elbow_plot(cluster_who, 'elbow_who_class')
write.csv(prob_table(cluster_who, 2), file = paste0(f_out, 'cluster_who_probs_2class.csv'))
write.csv(prob_table(cluster_who, 3), file = paste0(f_out, 'cluster_who_probs_3class.csv'))

cat('\nClustering WHO 2 class model\n')
print(class_membership(cluster_who, 2))
print(class_desc(cluster_who, 2))

cat('\nClustering WHO 3 class model\n')
print(class_membership(cluster_who, 3))
print(class_desc(cluster_who, 3))

saveRDS(cluster_who, file = paste0(f_out, 'cluster_who_results.RDS'))

cluster_bham62 <- lapply(1:6, function(x){
  poLCA(eval(parse(text = cluster_expr)), BHAM62SYMPTOMS, nclass = x, nrep = Nrep, verbose = FALSE)
})
elbow_plot(cluster_bham62, 'elbow_bham62_class')
write.csv(prob_table(cluster_bham62, 2), file = paste0(f_out, 'cluster_bham62_probs_2class.csv'))
write.csv(prob_table(cluster_bham62, 3), file = paste0(f_out, 'cluster_bham62_probs_3class.csv'))

cat('\nClustering Birmingham 2 class model\n')
print(class_membership(cluster_bham62, 2))
print(class_desc(cluster_bham62, 2))

cat('\nClustering Birmingham 3 class model\n')
print(class_membership(cluster_bham62, 3))
print(class_desc(cluster_bham62, 3))

saveRDS(cluster_bham62, file = paste0(f_out, 'cluster_bham62_results.RDS'))

# Investigate potential risk factors as per Birmingham study -- to validate

stoplog('04_cluster_long_covid_v1')
