# Supplementary material for: Long Covid symptoms and diagnosis in primary care: A cohort study using structured and unstructured data in The Health Improvement Network primary care database
Source: PLoS One. 2023 Sep 26;18(9):e0290583. doi: 10.1371/journal.pone.0290583 (PMC10521988; doi:10.1371/journal.pone.0290583)
Supplement: S1 File — Zip file containing analysis scripts. (ZIP) [file pone.0290583.s002.zip › 04_hazard_ratios_v4.R]

# Main symptom analysis for Long COVID study
#
# Adjusted by previous occurrence of symptoms, age, sex, ethnicity
#   deprivation, previous GP consultation frequency
# 
# Main analysis:
# - 12 wk+, case(conf/susp) vs control 
#   (89 symptoms, to display top 20 in main display)
# Sensitivity analyses:
# - 4-12 wk
# - 0-4 wk
# - conf/susp/possible
# - main/structonly
# - england/wales/scotland
#
# Adjusted for:
# - age, sex, ethnicity, propensity score, consultation frequency,
#   previous record of any symptoms, previous record of same symptom
# 
# File locations:
# f_extracted_data (., /symptoms)
# f_working_data (initial_symptom_analysis)

startlog('04_hazard_ratios_v4')

source(paste0(f_code, 'useful_functions.R'))
library(survival)

#### CODELIST LOOKUP
CODELIST <- import('codelist')

#### BASE COHORT

# Load base cohort
use('BASE')

# Get list of symptoms
SLIST <- fread(paste0(f_codelists, 'symptoms_may2022/Symptomlist_for_analysis.csv')) 

# Use symptom data
use('SYMPTOMS')
use('SYMPTOMS_STR')

SYMPTOMDATA <- data.table(symptom_code = SLIST$symptom_code, processed = FALSE,
  n_events_covid = NA_integer_, n_events_control = NA_integer_,
  haz_symptom_coef = as.numeric(NA), haz_symptom_se = as.numeric(NA),
	haz_symptom_hr = '')

# Extract data and analyse each symptom

# Can use this function to analyse a symptom
# Returns a vector of HR and CI
analyseSymptoms <- function(SHAZ, tstart = 84, tend = Inf, str_only = FALSE,
  propscorename = 'propconf', adjust = c('fulladjust', 'simpleadjust',
  'noprop', 'crude', 'fullipwate', 'fullipwatt'),
  categories = c('confirmed', 'control'), covidcategory = 'confirmed',
  subgroup = c('all', 'sexm', 'sexf', 'sexp', 'ageunder50', 'age50plus', 'agep',
  'England', 'Scotland', 'Wales'), description = '', plotschoenfeld = FALSE){
  
  # For testing:
  testing <- FALSE
  #testing <- TRUE
  if (testing){
    SHAZ = copy(SYMPTOMDATA)[1]
    tstart = 84
    tend = Inf
    str_only = FALSE
    propscorename = 'propconf'
    adjust = 'fulladjust'
    categories = c('confirmed', 'control')
    covidcategory = 'confirmed'
    subgroup = 'sexm'
    description = '### TESTING ###'
    plotschoenfeld = TRUE
  }
  
  adjust <- adjust[1]
  subgroup <- subgroup[1]
  
  for (symptomCode in SHAZ[processed == FALSE, symptom_code]){
  	if (str_only){
  	  S <- SYMPTOMS_STR[symptom_code == symptomCode, .(person_id, event_date)]
  	} else {
  	  S <- SYMPTOMS[symptom_code == symptomCode, .(person_id, event_date)]
  	}
    S[, event := TRUE]
  	P <- BASE[exclude == FALSE & category %in% categories &
      o_end - index_date > tstart,
  	  list(person_id, index_date, death_date, o_start, o_end,
  	  covid = category %in% covidcategory)]
  	if (propscorename %in% names(BASE)){
  	  P[, propscore := BASE[P, on = 'person_id'][[propscorename]]]
  	} else {
  	  stop (paste0(propscorename, ' is not a column in BASE'))
  	}
  	
  	# Truncate propscore to .025 and .975 quantiles if using ipw
  	# (any values beyond this are set to the relevant limit)
  	if (adjust %like% 'ipw'){
    	prop025 <- quantile(P$propscore, 0.025)
    	prop975 <- quantile(P$propscore, 0.975)
    	P[propscore < prop025, propscore := prop025]
    	P[propscore > prop975, propscore := prop975]
  	}
  	# Filter symptom data by patient list
  	S <- merge(S, P, by = 'person_id')
  	S <- S[!duplicated(S)] # keep one event per person per date
  	
  	# Demographic data variables as in propensity score, + nation
  	P <- merge(P, cbind(BASE[, .(person_id, nation, care_site_id, idx_qtr)],
  	  get_demographic_vars(BASE)), by = 'person_id')
  	
  	# To generate variables:
  	#Whether the specific symptom is mentioned in the 1-3m prior
  	P[, before3m := istrue(S[event_date >= index_date - 90 &
  	    event_date < index_date - 30, .N, by = person_id][P,
  	      on = 'person_id']$N > 0)]
  	
  	# Time to event (time from index date to event - first event within time period)
  	P[, time_to_event := S[event_date > index_date + tstart & event_date <= index_date + tend,
  	  min(event_date - index_date), by = person_id][P, on = 'person_id']$V1]
  	# Event indicator 
  	P[, event := istrue(!is.na(time_to_event))]
  	# Censoring time
  	P[is.na(time_to_event), time_to_event := pmin(tend, o_end - index_date)]
  	
  	age <- ' + age + age2'
  	sex <- ' + sex_female'
  	agesex <- ' + age_sex + age2_sex'
  	ethnic <- ' + ethnic_missing + ethnic_mixedother + ethnic_black + ethnic_southasian'
  	imd <- ' + imd2 + imd3 + imd4 + imd5'
  	smok <- ' + smok_current + smok_ex + smok_missing'
  	bmi <- ' + bmi_0_18 + bmi_25 + bmi_30 + bmi_40 + bmi_missing'
  	prior <- ' + before3m + n_consults_in_year_prior'
  	calendar <- paste0(' + I(idx_qtr=="2020_2sum")',
  	  ' + I(idx_qtr=="2020_3aut") + I(idx_qtr=="2020_4win")')
  	
  	# Counter for number of events for display on forest plots
  	P[, eventcount := event]
  	
    # Subgroup analysis - redefine 'covid' variable
    if (subgroup == 'all'){
      # continue
    } else {
      # Add a 'covidbase' variable, so that 'covid' is defined for
      # the appropriate subgroup
      P[, covidbase := covid]
      prior <- paste0(prior, ' + covidbase')
      # Now redefine the 'covid' variable
      if (subgroup == 'sexm') {
        P[, covid := covid * (!sex_female)]
        P[, covidbase := covidbase * sex_female]
        P[, eventcount := event & (!sex_female)]
      } else if (subgroup == 'sexf'){
        P[, covid := covid * sex_female]
        P[, covidbase := covidbase * (!sex_female)]
        P[, eventcount := event & sex_female]
      } else if (subgroup == 'sexp'){
        P[, covid := covid * sex_female]
      } else if (subgroup == 'ageunder50') {
        P[, covid := covid * (age < 50)]
        P[, covidbase := covidbase * (age >= 50)]
        P[, eventcount := event & (age < 50)]
      } else if (subgroup == 'age50plus'){
        P[, covid := covid * (age >= 50)]
        P[, covidbase := covidbase * (age < 50)]
        P[, eventcount := event & (age >= 50)]
      } else if (subgroup == 'agep'){
        P[, covid := covid * (age < 50)]
      } else if (subgroup %in% c('England', 'Wales', 'Scotland')){
        P[, covid := covid * (nation == subgroup)]
        P[, covidbase := covidbase * (nation == subgroup)]
        P[, eventcount := event & (nation == subgroup)]
      } 
      P[, covid := as.logical(covid)]
    }
    
    basicexpr <- 'Surv(time_to_event, event) ~ covid + strata(care_site_id)'
    mainexpr <- paste0(basicexpr, age, sex, agesex, ethnic, smok, bmi, prior)

    # Hazard ratio
  	haz_symptom <- NULL
  	if (adjust == 'fulladjust'){
  	  try(haz_symptom <- coxph(
  	    eval(parse(text = paste0(mainexpr, ' + propscore'))),
  	    data = P))
  	} else if (adjust == 'fullipwatt'){
      # treatment effect in treated (exposed) 
  	  try(haz_symptom <- coxph(
  	    eval(parse(text = mainexpr)),
        weights = ifelse(covid, 1, propscore / (1 - propscore)), robust = TRUE, data = P))
  	} else if (adjust == 'fullipwate'){
	    # average treatment effect i.e. the default in most propensity score analyses
  	  try(haz_symptom <- coxph(
  	    eval(parse(text = mainexpr)),
		    weights = ifelse(covid, 1 / propscore, 1 / (1 - propscore)), robust = TRUE, data = P))
    } else if (adjust == 'fullstrat'){
  	  try(haz_symptom <- coxph(
  	      eval(parse(text = mainexpr)),
        cluster = cut(propscore, breaks = 10), data = P))
  	} else if (adjust == 'simpleadjust'){
  	  try(haz_symptom <- coxph(
  	      eval(parse(text = paste0(basicexpr, age, sex, agesex, prior, ' + propscore'))),
  	    data = P))
  	} else if (adjust == 'noprop'){
  	  try(haz_symptom <- coxph(
  	      eval(parse(text = paste0(basicexpr, age, sex, agesex, prior))),
  	    data = P))
  	} else if (adjust == 'crude'){
  	  try(haz_symptom <- coxph(Surv(time_to_event, event) ~ covid,
  	    data = P))
  	}
  	  	
  	# Generate summary symptom information
  	i <- which(SHAZ$symptom_code == symptomCode)
  	SHAZ[i, n_events_covid := P[, sum(covid == TRUE & eventcount == TRUE)]]
  	SHAZ[i, n_events_control := P[, sum(covid == FALSE & eventcount == TRUE)]]
  	SHAZ[i, processed := TRUE]
  	if (!is.null(haz_symptom)){
  	  haz_symptom_summ <- summary(haz_symptom)
  		SHAZ[i, haz_symptom_coef :=
  			coefficients(haz_symptom_summ)['covidTRUE', 'coef']]
  		SHAZ[i, haz_symptom_se :=
  			coefficients(haz_symptom_summ)['covidTRUE', 'se(coef)']]
  		SHAZ[i, haz_symptom_hr := formathr(haz_symptom_coef,
  			haz_symptom_se)]
  		SHAZ[i, haz_symptom_p := 2 * (1 - pnorm(abs(haz_symptom_coef / haz_symptom_se)))]
  		
  		# Generate plot of Schoenfeld residuals
  		if (plotschoenfeld == TRUE){
  		  zph <- NULL
  		  try(zph <- cox.zph(haz_symptom))
  		  if (is.null(zph)){
  		    cat(paste0('\nUnable to generate Schoenfeld plots for ', symptomCode, '\n'))
  		  } else {
    		  try(pdf(paste0(f_out, 'Schoenfeld_', symptomCode, '.pdf')))
    		  try(plot(zph, var = 'covid'))
    		  try(title(paste0('Schoenfeld residuals for ', symptomCode)))
    		  try(dev.off())
  		  }
  		}
  	}
  	
  } # loop through more symptoms
  
  # add metadata
  setattr(SHAZ, 'tstart', tstart)
  setattr(SHAZ, 'tend', tend)
  setattr(SHAZ, 'str_only', str_only)
  setattr(SHAZ, 'propscorename', propscorename)
  setattr(SHAZ, 'adjust', adjust)
  setattr(SHAZ, 'categories', categories)
  setattr(SHAZ, 'covidcategory', covidcategory)
  setattr(SHAZ, 'description', description)
  
  messagestring <- paste0('Analysis of symptom data for ', nrow(P), ' patients from time ', tstart,
    ' days to ', tend, ' days.\n', ifelse(str_only, 'Structured data only',
    'Structured and free text data'), ' using propensity score "',
    propscorename, '" with adjustment option "', adjust[1], '".\n',
    'Patient sample: ', paste(categories, collapse = ', '), '\nSubgroup: ', subgroup,
    '\nwith "', paste(covidcategory, collapse = ', '), '" (n=', P[, sum(covid)], ') considered cases.\n',
    ifelse(description == '', '', paste0('Additional description: ', description)))
  
  message(messagestring)
  SHAZ[1, description := messagestring]
  
  # return final data.table
	SHAZ
}

doAnalyseSymptoms <- function(codename, ...){
  OUT <- analyseSymptoms(copy(SYMPTOMDATA), ...)
  export(OUT, name = paste0('hr_', codename),
    exportfolder = paste0(f_working_data, 'initial_symptom_analysis/'))
  fwrite(OUT, file = paste0(f_out, 'hr_', codename, '.csv'))
}

# Main analysis for main results (default options)
doAnalyseSymptoms('main', plotschoenfeld = TRUE)

# Analysis for average treatment effect IPTW
doAnalyseSymptoms('mainate', adjust = 'fullipwate')

# Analysis for treatment effect in treated IPTW
doAnalyseSymptoms('mainatt', adjust = 'fullipwatt')

# Analysis suspected vs control
doAnalyseSymptoms('suspected', covidcategory = 'suspected',
  categories = c('suspected', 'control'), propscorename = 'propsusp')

# Analysis viral illness vs control
doAnalyseSymptoms('possible', covidcategory = 'possibly_exposed',
  categories = c('possibly_exposed', 'control'), propscorename = 'propposs')

# Analysis using structured data only
doAnalyseSymptoms('structonly', str_only = TRUE)

# First 4 weeks
doAnalyseSymptoms('before4wk', tstart = 0, tend = 28)

# Weeks 4 to 12
doAnalyseSymptoms('from4to12wk', tstart = 28, tend = 84)

# Crude analysis - no adjustment
doAnalyseSymptoms('crude', adjust = 'crude')

# Simple adjustment (age, sex, prior symptoms, consultation rate)
doAnalyseSymptoms('simpleadjust', adjust = 'simpleadjust')

# Subgroup analysis - age, sex and nation
doAnalyseSymptoms('subgroup_sexm', subgroup = 'sexm')
doAnalyseSymptoms('subgroup_sexf', subgroup = 'sexf')
doAnalyseSymptoms('subgroup_sexp', subgroup = 'sexp')
doAnalyseSymptoms('subgroup_ageunder50', subgroup = 'ageunder50')
doAnalyseSymptoms('subgroup_age50plus', subgroup = 'age50plus')
doAnalyseSymptoms('subgroup_agep', subgroup = 'agep')
doAnalyseSymptoms('subgroup_england', subgroup = 'England')
doAnalyseSymptoms('subgroup_scotland', subgroup = 'Scotland')
doAnalyseSymptoms('subgroup_wales', subgroup = 'Wales')

stoplog('04_hazard_ratios_v4')
