# Supplementary material for: Long Covid symptoms and diagnosis in primary care: A cohort study using structured and unstructured data in The Health Improvement Network primary care database
Source: PLoS One. 2023 Sep 26;18(9):e0290583. doi: 10.1371/journal.pone.0290583 (PMC10521988; doi:10.1371/journal.pone.0290583)
Supplement: S1 File — Zip file containing analysis scripts. (ZIP) [file pone.0290583.s002.zip › 04_hr_long_covid_v2.R]

# Hazard ratios for development of Long Covid
#
# Among confirmed COVID cases
# Various adjustments (incl. adjustment for prior recording of each symptom in the definition)
# Various methods of defining Long Covid
# 
# File locations:
# f_extracted_data (., /symptoms)
# f_working_data (initial_symptom_analysis)

# HR for individual risk factors (univariable analysis)
# sex, age, ethnicity, BMI, IMD, comorbidities (prior snomed diagnoses)

source(paste0(f_code, 'useful_functions.R'))
library(survival)
library(stabs)
library(glmnet)

startlog('04_hr_long_covid_v2')

#### BASE COHORT

# Load base cohort, limit to patients with confirmed COVID
use('BASE')
P <- BASE[category == 'confirmed' & exclude == FALSE]

# Two separate analyses for different definitions of Long COVID:
# WHO definition: who_long_covid_date
# Diagnosed (susp / conf): first_long_covid_date

# Load SNOMED morbidities
use('SNOMEDMORBIDITIES')
E <- merge(P[, .(person_id)], SNOMEDMORBIDITIES, on = 'person_id')

#### PRE-FILTERING OF SNOMED CT CONCEPTS
# Load lookup tables
DESCRIPTIONS <- fread(paste0(f_codelists, 'snomed/snomed_disease_descriptions.csv'))
PARENTCHILD <- fread(paste0(f_codelists, 'snomed/snomed_disease_parentchild.csv'))

# Generate a table of frequency distributions
FREQDIST <- E[, .(Npats_concept = uniqueN(person_id)), by = conceptId]
FREQDIST <- merge(FREQDIST, E[, .(Npats_desc = uniqueN(person_id)),
  by = .(conceptId = ancestorId)], by = 'conceptId', all = TRUE)
FREQDIST[is.na(Npats_concept), Npats_concept := 0]
FREQDIST[is.na(Npats_desc), Npats_desc := 0]
FREQDIST <- merge(FREQDIST, DESCRIPTIONS, on = 'conceptId')
# Npats_desc is the number of patients for which this snomed concept or its descendant is used

# Note that inactive concepts may be included in FREQDIST because
# they are mapped to the Read concepts, but they will not be in parent-child
# as they will be mapped to higher terms using the TRANSITIVE table and
# should not be included.

# Initial exclusion of concepts
xThreshold <- nrow(P) / 50 # threshold is 2% of patients
FREQDIST[, include := Npats_desc > xThreshold & conceptId %in% PARENTCHILD$parentId]

cat('\nBased on threshold of', xThreshold, 'patients:\n')
print(FREQDIST[, .N, by = include])

# Recursive elimination of least useful concepts - i.e. those where the
# number of patients difference between child and parent is less than xThreshold

# % threshold - not using
#xThreshold_childpercent <- 80 # threshold is 80% of parents
#excl_child <- unique(PARENTCHILD[
#  Npats_desc_child > Npats_desc_parent * xThreshold_childpercent / 100 &
#  Npats_concept_parent >= Npats_concept_child]$childId)
#excl_parent <- unique(PARENTCHILD[
#  Npats_desc_child > Npats_desc_parent * xThreshold_childpercent / 100 &
#  Npats_concept_parent < Npats_concept_child]$parentId)

n_excluded <- Inf
passes <- 1
while (n_excluded > 0 & passes < 2){
  # Add frequencies to PARENTCHILD
  PC <- merge(FREQDIST[include == TRUE,
    .(Npats_desc_child = Npats_desc, Npats_concept_child = Npats_concept,
      childId = conceptId)], PARENTCHILD, by = 'childId') # table will contain multiple parents per child
  PC <- merge(FREQDIST[include == TRUE,
    .(Npats_desc_parent = Npats_desc, Npats_concept_parent = Npats_concept,
      parentId = conceptId)], PC, by = 'parentId') # table will contain multiple parents per child
  excluded <- unique(c(PC[Npats_desc_child > (Npats_desc_parent - xThreshold) &
    Npats_concept_parent >= Npats_concept_child]$childId,
    PC[Npats_desc_child > (Npats_desc_parent - xThreshold) &
    Npats_concept_parent < Npats_concept_child]$parentId))
  excluded <- excluded[excluded %in% FREQDIST[include == TRUE]$conceptId]
  n_excluded <- uniqueN(excluded)
  passes <- passes + 1
  if (n_excluded > 0){
    FREQDIST[conceptId %in% excluded, include := FALSE]
  }
  cat(n_excluded, ' concepts excluded in pass number ', passes, '.\n')
}

fwrite(FREQDIST[include == FALSE], paste0(f_out, 'excluded_concepts_for_modelling.csv'))
fwrite(FREQDIST[include == TRUE], paste0(f_out, 'concepts_for_modelling.csv'))
cat('Number of SNOMED concepts to be used in model: ', FREQDIST[, sum(include == TRUE)], '\n')

#### CREATE SPARSE MATRIX ####

EFU <- merge(E[, .(person_id, conceptId = ancestorId)], FREQDIST[include == TRUE, .(conceptId)], by = 'conceptId')

# First, create a dictionary of the concepts in EFU
DICT <- FREQDIST[include == TRUE, .(conceptId, term = paste0('s', conceptId))]
DICT[, dkey := 1:.N]

P[, patkey := 1:.N]

# Transfer indices to EFU
EFU[, dkey := DICT[EFU, on = 'conceptId']$dkey]
EFUM <- merge(P[, .(person_id)], EFU, by = 'person_id')
EFUM[, patkey := P[EFUM, on = 'person_id']$patkey]

# Create matrices
diseases_data <- sparseMatrix(
  i = EFUM$patkey, j = EFUM$dkey, x = as.numeric(1),
  dims = c(max(P$patkey), max(DICT$dkey)), 
  dimnames = list(P[order(patkey)]$patid, DICT[order(dkey)]$term))

# Generate a Sparse matrix of key demographic variables that are
# always included
createSparseMatrix <- function(datatable, rownames = NULL){
  # creates a sparse Matrix from rows / columns numbered as is
  if (is.null(rownames)) {rownames <- 1:nrow(datatable)}
  sparseMatrix(
    i = rep(1:nrow(datatable), ncol(datatable)),
    j = unlist(lapply(1:ncol(datatable), function(x){
      rep(x, nrow(datatable))})),
    x = unlist(lapply(colnames(datatable),
      function(x) {datatable[[x]]})),
    dims = c(nrow(datatable), ncol(datatable)), 
    dimnames = list(rownames, colnames(datatable)))
}

# Get age, sex, IMD, smoking, BMI data:
demographics_data <- get_demographic_vars(P)

# Template for results table
results <- fread('varname|displaytext
sex_female|Sex female
age10|Age per 10 years older
ethnic_white|Ethnicity White (reference)
ethnic_black|Ethnicity Black
ethnic_southasian|Ethnicity South Asian
ethnic_mixedother|Ethnicity Mixed or Other
ethnic_missing|Missing ethnicity
imd1|Practice level deprivation quintile: 1st (least deprived - reference)
imd2|Practice level deprivation quintile: 2nd
imd3|Practice level deprivation quintile: 3rd
imd4|Practice level deprivation quintile: 4th
imd5|Practice level deprivation quintile: 5th (most deprived)
england|England (reference)
scotland|Scotland
wales|Wales
smok_never|Smoking status: Never smoked
smok_ex|Smoking status: Ex smoker
smok_current|Smoking status: Current smoker
smok_missing|Missing smoking status
bmi_0_18|BMI <18.5
bmi_18|BMI 18.5-25 (reference)
bmi_25|BMI 25-30
bmi_30|BMI 30-40
bmi_40|BMI 40+
bmi_missing|Missing BMI
sympdays_before3m|Number of days with symptom mention 1-3 months before COVID-19
n_consults_in_year_prior|Number of consultations in previous year
hosp|Hospitalised during acute COVID-19 illness')
results[, who_hr_uni := '']
results[, who_hr_multi := '']
results[, diag_hr_uni := '']
results[, diag_hr_multi := '']
results[, diagwho_hr_uni := '']
results[, diagwho_hr_multi := '']

# Use age per 10 years older
demographics_data[, age10 := age / 10]

# Modify demographic data - no need for interaction terms in this
# analysis as it is not intended for prediction
demographics_data[, c('age', 'age2', 'age_sex', 'age2_sex') := NULL]

# Add hospitalisation data (not in demographic data as used for propensity score)
demographics_data[, hosp := P$hosp]

cat('\nComparison of WHO and GP diagnosis Long Covid dates:\n')
print(P[, .N, by = .(has_a_WHO_LC_date = !is.na(who_long_covid_date),
  has_a_GP_LC_date = !is.na(first_long_covid_date))])
# Only 9 people have a WHO Long COVID date and no GP Long Covid date

cat('\nAmong those with both WHO Long COVID and GP Long COVID:\n')
print(P[!is.na(who_long_covid_date) & !is.na(first_long_covid_date),
  .N, by = .(GP_LC_on_or_after_WHO = first_long_covid_date >= who_long_covid_date)])

cat('\nDates if GP diagnosis precedes WHO Long COVID (symptom):\n')
print(P[!is.na(who_long_covid_date) & !is.na(first_long_covid_date)
  & first_long_covid_date < who_long_covid_date, .(first_long_covid_date,  who_long_covid_date)])

cat('\nSummary of time to GP diagnosis after recording of WHO Long COVID symptom:\n')
print(P[!is.na(who_long_covid_date) & !is.na(first_long_covid_date),
  summary(first_long_covid_date - who_long_covid_date)])

# Thus we could analyse the 98 / 1098 patients with WHO and GP Long Covid date
# Cox analysis, index date on date of WHO diagnosis symptom, recode GP preceding
# WHO symptom to 0. Univariable and multivariable analysis - risk factors for LC diagnosis
# among patients with WHO symptoms

# Create matrix for use in modelling
demographics_data <- createSparseMatrix(demographics_data)
outcome_who <- Surv(time = pmin(P$who_long_covid_date - P$index_date, P$last_contact_date - P$index_date,
  na.rm = TRUE), event = !is.na(P$who_long_covid_date))
outcome_diag <- Surv(time = pmin(P$first_long_covid_date - P$index_date, P$last_contact_date - P$index_date,
  na.rm = TRUE), event = !is.na(P$first_long_covid_date))

has_who_symptom <- !is.na(P$who_long_covid_date)
outcome_diagwho <- Surv(time = pmin(P[has_who_symptom]$first_long_covid_date -
  P[has_who_symptom]$who_long_covid_date, 0, na.rm = TRUE),
  event = !is.na(P[has_who_symptom]$first_long_covid_date))

#### EXPLORATORY

cat('\nHospitalisation among cases by IMD:\n')
print(P[, mean(hosp), by = .(imd_quintile)][order(imd_quintile)])
cat('\nHospitalisation among cases by IMD, by nation:\n')
P[, .(Eng_hosp = mean(ifelse(nation == 'England', hosp, NA), na.rm = TRUE),
  Wal_Hosp = mean(ifelse(nation == 'Wales', hosp, NA), na.rm = TRUE),
  Scot_hosp = mean(ifelse(nation == 'Scotland', hosp, NA), na.rm = TRUE)),
  by = .(imd_quintile)][order(imd_quintile)]
# Hospitalisation much lower in Scotland

#### UNIVARIABLE ANALYSIS

cat('\nUnivariable analysis:\n')
# Individual Cox models
uni_cox <- function(varnames, results){
  # Adds to the results table 
  cat('\nUnivariable analysis for Long COVID diagnosis', paste(varnames, collapse = ', '), ':\n')
  
  cat('\nWHO diagnosis:')
  predictors <- as.matrix(cbind(diseases_data, demographics_data)[, varnames])
  model_who_cox <- coxph(outcome_who ~ predictors)
  print(summary(model_who_cox))
  coef <- coefficients(summary(model_who_cox))
  if (length(varnames) > 1){
    # Check rows are in correct order
    rownames(coef) <- sub('^predictors', '', rownames(coef))
  } else {
    rownames(coef) <- varnames
  }
  for (i in 1:nrow(coef)){
    results[varname == rownames(coef)[i], who_hr_uni := formathr(coef[i, 'coef'], coef[i, 'se(coef)'])]
  }
  
  cat('\nGP diagnosis:')
  model_diag_cox <- coxph(outcome_diag ~ predictors)
  print(summary(model_diag_cox))
  coef <- coefficients(summary(model_diag_cox))
  if (length(varnames) > 1){
    # Check rows are in correct order
    rownames(coef) <- sub('^predictors', '', rownames(coef))
  } else {
    rownames(coef) <- varnames
  }
  for (i in 1:nrow(coef)){
    results[varname == rownames(coef)[i], diag_hr_uni := formathr(coef[i, 'coef'], coef[i, 'se(coef)'])]
  }
  
  cat('\nGP diagnosis among patients with WHO symptom:')
  predictorswho <- as.matrix(cbind(diseases_data, demographics_data)[has_who_symptom, varnames])
  model_diagwho_cox <- coxph(outcome_diagwho ~ predictorswho)
  print(summary(model_diagwho_cox))
  coef <- coefficients(summary(model_diagwho_cox))
  if (length(varnames) > 1){
    # Check rows are in correct order
    rownames(coef) <- sub('^predictorswho', '', rownames(coef))
  } else {
    rownames(coef) <- varnames
  }
  for (i in 1:nrow(coef)){
    results[varname == rownames(coef)[i], diagwho_hr_uni := formathr(coef[i, 'coef'], coef[i, 'se(coef)'])]
  }
  
  results
}
# Create a table of results for univariable analysis
results <- uni_cox('sex_female', results)
results <- uni_cox('age10', results)
results <- uni_cox(paste0('ethnic_', c('black', 'southasian', 'mixedother', 'missing')), results)
results <- uni_cox(paste0('imd', 2:5), results)
results <- uni_cox(c('scotland', 'wales'), results)
results <- uni_cox(paste0('smok_', c('ex', 'current', 'missing')), results)
results <- uni_cox(paste0('bmi_', c('0_18', '25', '30', '40', 'missing')), results)
results <- uni_cox('sympdays_before3m', results)
results <- uni_cox('n_consults_in_year_prior', results)
results <- uni_cox('hosp', results)

# model_who_cox_simple <- coxph(outcome_who ~ as.matrix(demographics_data))
# print(summary(model_who_cox_simple))

cat('\nMultivariable survival model for WHO diagnosis using demographic data only:\n')
predictors <- as.matrix(demographics_data)
model_who_cox_simple <- coxph(outcome_who ~ predictors)
print(summary(model_who_cox_simple))
# Add results to results table
coef <- coefficients(summary(model_who_cox_simple))
rownames(coef) <- sub('^predictors', '', rownames(coef))
for (i in 1:nrow(coef)){
  results[varname == rownames(coef)[i], who_hr_multi := formathr(coef[i, 'coef'], coef[i, 'se(coef)'])]
}

cat('\nMultivariable survival model for GP diagnosis using demographic data only:\n')
model_diag_cox_simple <- coxph(outcome_diag ~ predictors)
print(summary(model_diag_cox_simple))
# Add results to results table
coef <- coefficients(summary(model_diag_cox_simple))
rownames(coef) <- sub('^predictors', '', rownames(coef))
for (i in 1:nrow(coef)){
  results[varname == rownames(coef)[i], diag_hr_multi := formathr(coef[i, 'coef'], coef[i, 'se(coef)'])]
}

cat('\nMultivariable survival model for GP diagnosis among patients with WHO symptoms using demographic data only:\n')
predictorswho <- as.matrix(demographics_data[has_who_symptom, ])
model_diagwho_cox_simple <- coxph(outcome_diagwho ~ predictorswho)
print(summary(model_diagwho_cox_simple))
# Add results to results table
coef <- coefficients(summary(model_diagwho_cox_simple))
rownames(coef) <- sub('^predictorswho', '', rownames(coef))
for (i in 1:nrow(coef)){
  results[varname == rownames(coef)[i], diagwho_hr_multi := formathr(coef[i, 'coef'], coef[i, 'se(coef)'])]
}

fwrite(results, file = paste0(f_out, 'results_cox_simple_long_covid.csv'))

#### ASSOCIATION WITH DIAGNOSES - TO USE LASSO SNOMED ####

redostabsel <- FALSE

if (redostabsel){ # Whether to redo this part of the analysis - may be time-consuming
  
cat('\nTrial of LASSO model for Long Covid diagnosis according to WHO symptoms\nusing demographic data only:\n')
model_who_lasso_simple <- cv.glmnet(x = cbind(demographics_data),
  y = outcome_who, family = 'cox')
cat('\nModel with lambda.min:\n')
print(coefficients(model_who_lasso_simple, s = 'lambda.min'))
cat('\nModel with lambda.1se:\n')
print(coefficients(model_who_lasso_simple, s = 'lambda.1se'))

# Trial of LASSO model for Long Covid diagnosis according to WHO symptoms
cat('\nLASSO model for Long Covid diagnosis according to WHO symptoms\nusing diseases and demographics:\n')
model_who_lasso <- cv.glmnet(x = cbind(demographics_data, diseases_data),
  y = outcome_who, family = 'cox', penalty_factor = c(rep(0, ncol(demographics_data)),
    rep(1, ncol(diseases_data))), pmax = 100)
pdf(paste0(f_out, 'model_who_lasso_lambda.pdf'), width = 5, height = 4)
plot(model_who_lasso)
dev.off()

cat('\nNon-zero coefficients from LASSO model to predict WHO Long Covid (lambda.min):\n')
allcoef <- as.matrix(coefficients(model_who_lasso, s = 'lambda.min'))
out <- allcoef[allcoef[, 1] != 0, 1]
names(out)[names(out) %like% '^s[[:digit:]]+$'] <- DESCRIPTIONS[
  data.table(conceptId = bit64::as.integer64(sub('^s', '', names(out)[names(out) %like% '^s[[:digit:]]+$']))),
  on = 'conceptId']$term
print(t(t(out)))

cat('\nNon-zero coefficients from LASSO model to predict WHO Long Covid (lambda.1se):\n')
allcoef <- as.matrix(coefficients(model_who_lasso, s = 'lambda.1se'))
out <- allcoef[allcoef[, 1] != 0, 1]
names(out)[names(out) %like% '^s[[:digit:]]+$'] <- DESCRIPTIONS[
  data.table(conceptId = bit64::as.integer64(sub('^s', '', names(out)[names(out) %like% '^s[[:digit:]]+$']))),
  on = 'conceptId']$term
print(t(t(out)))

#### STABILITY SELECTION ####

cat('\nTrial of stability selection model for Long Covid diagnosis\naccording to WHO symptoms using demographic data only:\n')
model_who_stab_simple <- stabsel(x = as.matrix(demographics_data),
  y = outcome_who, args.fitfun = list(family = 'cox'), fitfun = glmnet.lasso, cutoff = 0.6, PFER = 1)
print(model_who_stab_simple)

# Stability selection LASSO models to find relevant diseases
model_who_stab <- stabsel(x = as.matrix(cbind(demographics_data, diseases_data)),
  y = outcome_who, args.fitfun = list(family = 'cox', penalty_factor = c(rep(0, ncol(demographics_data)),
  rep(1, ncol(diseases_data)))), fitfun = glmnet.lasso, cutoff = 0.6, PFER = 1, B = 250)
cat('\nStability selection LASSO model:\n')
print(model_who_stab)

# List of selection probabilities
selprob <- data.table(prob = model_who_stab$max, varname = names(model_who_stab$max))
selprob[, vardesc := results[selprob, on = 'varname']$displaytext]
sampnum <- 2 * model_who_stab$B
selprob[varname %like% '^s', vardesc := DESCRIPTIONS[
  data.table(conceptId = bit64::as.integer64(sub('^s', '', varname))), on = 'conceptId']$term]
# Generate confidence intervals
selprob[, ci_low := binom.test(x = prob * sampnum, n = sampnum)$conf.int[1], by = varname]
selprob[, ci_high := binom.test(x = prob * sampnum, n = sampnum)$conf.int[2], by = varname]

# Use this model to choose which variables to include in Cox model
selected <- intersect(colnames(diseases_data), names(model_who_stab$selected))
cat('\nSelected variables:')
print(DESCRIPTIONS[conceptId %in% bit64::as.integer64(sub('^s', '', selected)), .(conceptId, term)])
model_who_cox_select <- coxph(outcome_who ~ as.matrix(cbind(demographics_data, diseases_data[, selected])))
cat('\nCox model including selected disease variables:\n')
print(summary(model_who_cox_select))

cat('\nSelection probabilities for top 20 conditions:\n')
print(selprob[order(-prob)][1:20])
fwrite(selprob[order(-prob)], file = paste0(f_out, 'model_who_stab_selection_probs.csv'))
# Plot selection probabilities for export
}

#### COX MODELS FOR SELECTED DISEASES ###
selprob <- fread(paste0(f_out, 'model_who_stab_selection_probs.csv'))
results <- selprob[varname %like% '^s[0-9]'][1:20]
results[, probci := paste0(formatC(prob, format = 'f', digits = 3), ' (',
  formatC(ci_low, format = 'f', digits = 3), ', ',
  formatC(ci_high, format = 'f', digits = 3), ')'), by = varname]
results[, vardesc := sub(' \\(disorder\\)' ,'', vardesc)]
results[, who_hr_uni := '']
results[, who_hr_multi := '']
results[, diag_hr_uni := '']
results[, diag_hr_multi := '']
results[, diagwho_hr_uni := '']
results[, diagwho_hr_multi := '']

for (disease in results$varname){
  results <- uni_cox(disease, results)
}

cat('\nMultivariable survival model for WHO diagnosis using demographic + selected diseases:\n')
predictors <- as.matrix(cbind(diseases_data[, results$varname], demographics_data))
model_who_cox <- coxph(outcome_who ~ predictors)
print(summary(model_who_cox))
# Add results to results table
coef <- coefficients(summary(model_who_cox))
rownames(coef) <- sub('^predictors', '', rownames(coef))
for (i in 1:nrow(coef)){
  results[varname == rownames(coef)[i], who_hr_multi := formathr(coef[i, 'coef'], coef[i, 'se(coef)'])]
}

cat('\nMultivariable survival model for GP diagnosis using demographic + selected diseases:\n')
model_diag_cox <- coxph(outcome_diag ~ predictors)
print(summary(model_diag_cox))
coef <- coefficients(summary(model_diag_cox))
rownames(coef) <- sub('^predictors', '', rownames(coef))
for (i in 1:nrow(coef)){
  results[varname == rownames(coef)[i], diag_hr_multi := formathr(coef[i, 'coef'], coef[i, 'se(coef)'])]
}

cat('\nMultivariable survival model for GP diagnosis among WHO symptom using demographic + selected diseases:\n')
predictorswho <- as.matrix(cbind(diseases_data[has_who_symptom, results$varname],
  demographics_data[has_who_symptom, ]))
model_diagwho_cox <- coxph(outcome_diagwho ~ predictorswho)
print(summary(model_diagwho_cox))
coef <- coefficients(summary(model_diagwho_cox))
rownames(coef) <- sub('^predictorswho', '', rownames(coef))
for (i in 1:nrow(coef)){
  results[varname == rownames(coef)[i], diagwho_hr_multi := formathr(coef[i, 'coef'], coef[i, 'se(coef)'])]
}

fwrite(results, file = paste0(f_out, 'results_cox_diseases_long_covid.csv'))

#### OTHER MODELS - NOT FOR PAPER

if (1==2){

# Trial of LASSO model for Long Covid according to GP diagnosis
model_diag_lasso <- cv.glmnet(x = cbind(demographics_data, diseases_data),
  y = outcome_diag, family = 'cox', penalty_factor = c(rep(0, ncol(demographics_data)),
    rep(1, ncol(diseases_data))), pmax = 100)
# Did not converge 

pdf(paste0(f_out, 'model_diag_lasso_lambda.pdf'), width = 5, height = 4)
plot(model_diag_lasso)
cat('\nNon-zero coefficients from LASSO model to predict Long Covid diagnosis:\n')
allcoef <- as.matrix(coefficients(model_diag_lasso))
print(allcoef[allcoef[, 1] != 0, 1])

# Stability selection LASSO models to find relevant diseases (GP diagnosis)
model_diag_stab <- stabsel(x = as.matrix(cbind(demographics_data, diseases_data)),
  y = outcome_diag, args.fitfun = list(family = 'cox', penalty_factor = c(rep(0, ncol(demographics_data)),
  rep(1, ncol(diseases_data)))), fitfun = glmnet.lasso, cutoff = 0.6, PFER = 1)
cat('\nStability selection LASSO model:\n')
print(model_diag_stab)

}

stoplog('04_hr_long_covid_v2')
