# Supplementary material for: Long Covid symptoms and diagnosis in primary care: A cohort study using structured and unstructured data in The Health Improvement Network primary care database
Source: PLoS One. 2023 Sep 26;18(9):e0290583. doi: 10.1371/journal.pone.0290583 (PMC10521988; doi:10.1371/journal.pone.0290583)
Supplement: S1 File — Zip file containing analysis scripts. (ZIP) [file pone.0290583.s002.zip › 04_prepare_manual_review_freetext_v1.R]

# Manual review / verification of free text samples
# 
# File locations:
# f_extracted_data
# f_working_data
# f_freetext_check

startlog('04_prepare_manual_review_freetext_v1')

source(paste0(f_code, 'useful_functions.R'))

use('FREETEXT_CHECK')

ANONTEXT <- fread(paste0(f_freetext_check, 'all_text_internal_CHECKED 29-06-22 (002).csv'))
FREETEXT_CHECK[, text := ANONTEXT[FREETEXT_CHECK, on = c('filenumber', 'pracid', 'textid')]$text]

export(FREETEXT_CHECK, 'FREETEXT_CHECK')
fwrite(FREETEXT_CHECK, paste0(f_freetext_check, 'freetext_manual_check.csv'))

# Now manually check these entries, then reload for analysis

stoplog('04_prepare_manual_review_freetext_v1')
