# Supplementary material for: Long Covid symptoms and diagnosis in primary care: A cohort study using structured and unstructured data in The Health Improvement Network primary care database
Source: PLoS One. 2023 Sep 26;18(9):e0290583. doi: 10.1371/journal.pone.0290583 (PMC10521988; doi:10.1371/journal.pone.0290583)
Supplement: S1 File — Zip file containing analysis scripts. (ZIP) [file pone.0290583.s002.zip › 05_manual_review_freetext_v1.R]

# Manual review / verification of free text samples
# 
# File locations:
# f_extracted_data
# f_working_data
# f_freetext_check

# Ensure that 04_manual_review_freetext_v1 has already been run and the
# texts have undergone manual check

startlog('05_manual_review_freetext_v1')

source(paste0(f_code, 'useful_functions.R'))

F <- fread(paste0(f_freetext_check, 'freetext_manual_check_anoop.csv'))

# Now manually check these entries, then reload for analysis
cat('\nNumber of texts manually checked:\n')
print(F[, .N, by = .(checked = anoop_correct %in% c(0, 0.5, 1))])

cat('\nNumber of texts that seemed to be truncated:\n')
print(F[, .N, by = .(truncated = anoop_comment == 'Truncated?')])

cat('\nNumber of texts by category:\n')
F[, nlp_category := ifelse(nlp_source %like% '^symptom_case', 'symptom_case',
  ifelse(nlp_source %like% '^symptom_control', 'symptom_control', nlp_source))]
print(F[, .N, by = .(nlp_category, truncated = anoop_comment == 'Truncated?')][order(truncated, nlp_category)])
F[anoop_comment == 'Truncated?', nlp_category := 'truncated']

cat('\nPrecision for symptoms:\n')
print(F[nlp_category %like% '^symptom', .(N = .N, n = sum(anoop_correct == 1),
  precision_percent = percentConf(anoop_correct == 1)), by = nlp_category])
print(prop.test(x = c(nrow(F[nlp_category == 'symptom_case' & anoop_correct == 1]),
  nrow(F[nlp_category == 'symptom_control' & anoop_correct == 1])),
  n = c(nrow(F[nlp_category == 'symptom_case']),
  nrow(F[nlp_category == 'symptom_control']))))

cat('\nComments about symptom errors for cases:\n')
print(F[anoop_comment != '' & anoop_correct == 0 & nlp_category == 'symptom_case']$anoop_comment)

cat('\nComments about symptom errors for controls:\n')
print(F[anoop_comment != '' & anoop_correct == 0 & nlp_category == 'symptom_control']$anoop_comment)

cat('\nPrecision for COVID concepts (relaxed i.e. suspected and confirmed are equivalent):\n')
print(F[nlp_category %like% '^chronic|^acute|^covid',
  .(N = .N, n = sum(anoop_correct != 0), precision_percent = percentConf(anoop_correct != 0)), by = nlp_category])

cat('\nPrecision for COVID concepts (strict):\n')
print(F[nlp_category %like% '^acute|^covid',
  .(N = .N, n = sum(anoop_correct == 1), precision_percent = percentConf(anoop_correct == 1)), by = nlp_category])

cat('\nComments about COVID errors:\n')
for (i in c('chronic_COVID', 'acute_covid_conf ', 'acute_covid_susp', 'covid_concept_conf',
  'covid_concept_susp')){
cat('\nErrors for ', i, ':\n')
print(F[anoop_comment != '' & anoop_correct == 0 & nlp_category == i]$anoop_comment)
}

cat('\nTabulation of Chronic COVID errors:\n')
print(F[nlp_category == 'chronic_COVID', .N, by = .(correct = anoop_correct, anoop_comment,
  discuss_worry = anoop_comment %like% 'Discuss|discuss|Worr|worr|thinks|Believ')][
  order(correct, discuss_worry, N)])

cat('\nRelaxed definition of Long COVID mention (fear/discuss/belief as well as suspect/confirm):\n')
print(F[nlp_category %like% '^chronic',
  .(N = .N, n = sum(anoop_correct == 1 | anoop_comment %like% 'Discuss|discuss|Worr|worr|thinks|Believ'),
    precision_percent = percentConf(anoop_correct == 1 | anoop_comment %like% 'Discuss|discuss|Worr|worr|thinks|Believ')), by = nlp_category])

stoplog('05_manual_review_freetext_v1')
