# Supplementary material for: Long Covid symptoms and diagnosis in primary care: A cohort study using structured and unstructured data in The Health Improvement Network primary care database
Source: PLoS One. 2023 Sep 26;18(9):e0290583. doi: 10.1371/journal.pone.0290583 (PMC10521988; doi:10.1371/journal.pone.0290583)
Supplement: S1 File — Zip file containing analysis scripts. (ZIP) [file pone.0290583.s002.zip › 05_overall_followup_summary.R]

# Overall follow up time for summary in manuscript
# 
# File locations:
# f_extracted_data (., /symptoms)
# f_working_data (initial_symptom_analysis)

startlog('05_overall_followup_summary')

source(paste0(f_code, 'useful_functions.R'))

#### BASE COHORT

# Load base cohort
use('BASE')

BASE[, fu := pmax(0, as.numeric(o_end - index_date, units = 'days')), by = category]
# o_end counted as end of observation period for Cox models
  
cat('\nOverall follow-up')
print(BASE[exclude == FALSE, fivenum(fu)])

cat('\nFollow up by category:\n')
print(BASE[exclude == FALSE, .(min = min(fu), q1 = quantile(fu, .25),
  median = median(fu), q3 = quantile(fu, .75), max = max(fu)), by = category])

stoplog('05_overall_followup_summary')
