# Supplementary material for: Long Covid symptoms and diagnosis in primary care: A cohort study using structured and unstructured data in The Health Improvement Network primary care database
Source: PLoS One. 2023 Sep 26;18(9):e0290583. doi: 10.1371/journal.pone.0290583 (PMC10521988; doi:10.1371/journal.pone.0290583)
Supplement: S1 File — Zip file containing analysis scripts. (ZIP) [file pone.0290583.s002.zip › 05_plot_hazard_ratios_v2.R]

# Plot hazard ratios for Long COVID study
#
# Case and control analysis for symptom data
# Adjusted by previous occurrence of symptoms, age, sex, ethnicity
#   deprivation, previous GP consultation frequency
# 
# Main analysis:
# main: - 12 wk+, case(conf/susp) vs control
#   (89 symptoms, to display top 20 in main display)
# Sensitivity analyses:
# - 4-12 wk
# - 0-4 wk
# - conf/susp/possible
# - main/structonly
# - less adjustment
#
# Adjusted for:
# - age, sex, ethnicity, propensity score, consultation frequency, 
# 
# File locations:
# f_extracted_data (., /symptoms)
# f_working_data (initial_symptom_analysis)

startlog('05_plot_hazard_ratios_v2')

source(paste0(f_code, 'useful_functions.R'))
library(survival)

#### LOAD RESULTS FOR PLOTTING

# Get list of symptoms
SLIST <- fread(paste0(f_codelists, 'symptoms_may2022/Symptomlist_for_analysis.csv')) 

# Load results of analysis
load_hazards <- function(name, blank = FALSE){
  OUT <- NULL
  cat('\nLoading hazard ratios: ', name, ':\n')
  try(OUT <- readRDS(paste0(f_working_data, 'initial_symptom_analysis/hr_', name, '.rds')))
  if (is.null(OUT)){
    cat('File not found.')
  } else {
    cat(OUT$description[1])
  }
  # Recaculate haz_symptom_hr and remove extreme values
  OUT[haz_symptom_coef < -50, haz_symptom_hr := '-']
  OUT[haz_symptom_coef < -50, haz_symptom_coef := NA]
  OUT[haz_symptom_coef > 50, haz_symptom_hr := '-']
  OUT[haz_symptom_coef > 50, haz_symptom_coef := NA]
  OUT[, haz_symptom_hr := formathr(haz_symptom_coef, haz_symptom_se, dp = rep(2, .N))]
  OUT[haz_symptom_hr == 'NA (NA, NA)', haz_symptom_hr := '-']
  if (blank){
    OUT[, n_events_covid := NA]
    OUT[, n_events_control := NA]
    OUT[, haz_symptom_coef := NA]
    OUT[, haz_symptom_se := NA]
    OUT[, haz_symptom_hr := '']
  }
  OUT
}

MAIN <- load_hazards('main')

COMPARE_STRUCT <- rbind(cbind(load_hazards('main', blank = TRUE), data.table(option = '', optorder = 0)),
  cbind(load_hazards('main'), data.table(option = 'Free text and structured', optorder = 1)),
  cbind(load_hazards('structonly'), data.table(option = 'Structured only', optorder = 2)))

COMPARE_TIME <- rbind(cbind(load_hazards('main', blank = TRUE), data.table(option = '', optorder = 0)),
  cbind(load_hazards('main'), data.table(option = '12+ weeks', optorder = 3)),
  cbind(load_hazards('before4wk'), data.table(option = '0-4 weeks', optorder = 1)),
  cbind(load_hazards('from4to12wk'), data.table(option = '4-12 weeks', optorder = 2)))

COMPARE_SUSPECT <- rbind(cbind(load_hazards('main', blank = TRUE), data.table(option = '', d1boxcolour = '', optorder = 0)),
  cbind(load_hazards('main'), data.table(option = 'Confirmed COVID', optorder = 1, d1boxcolour = 'black')),
  cbind(load_hazards('suspected'), data.table(option = 'Suspected COVID', optorder = 2, d1boxcolour = 'red')),
  cbind(load_hazards('possible'), data.table(option = 'Viral or respiratory illness', optorder = 3, d1boxcolour = 'blue')))

COMPARE_ADJUST <- rbind(cbind(load_hazards('main', blank = TRUE), data.table(option = '', optorder = 0)),
  cbind(load_hazards('main'), data.table(option = 'Fully adjusted', optorder = 1)),
#  cbind(load_hazards('simpleadjust'), data.table(option = 'Simple adjustment', optorder = 2)),
  cbind(load_hazards('crude'), data.table(option = 'Crude', optorder = 3)))

SUBGROUP_SEX <- rbind(cbind(load_hazards('main', blank = TRUE), data.table(option = '', optorder = 0)),
  cbind(load_hazards('subgroup_sexm'), data.table(option = 'Male', optorder = 1)),
  cbind(load_hazards('subgroup_sexf'), data.table(option = 'Female', optorder = 2)))

SUBGROUP_AGE <- rbind(cbind(load_hazards('main', blank = TRUE), data.table(option = '', optorder = 0)),
  cbind(load_hazards('subgroup_ageunder50'), data.table(option = 'Age < 50', optorder = 1)),
  cbind(load_hazards('subgroup_age50plus'), data.table(option = 'Age 50+', optorder = 2)))

SUBGROUP_NATION <- rbind(cbind(load_hazards('main', blank = TRUE), data.table(option = '', optorder = 0)),
  cbind(load_hazards('subgroup_england'), data.table(option = 'England', optorder = 1)),
  cbind(load_hazards('subgroup_scotland'), data.table(option = 'Scotland', optorder = 2)),
  cbind(load_hazards('subgroup_wales'), data.table(option = 'Wales', optorder = 3)))

# Proportion of Long Covid with symptom recorded
DIAG <- fread(paste0(f_out, 'symptoms_long_covid_diag.csv'))
Nlongcovid <- 100 * max(DIAG$N) / max(DIAG$percent)
DIAG[, percent_cilow := prop.test(N, Nlongcovid)$conf.int[1] * 100, by = symptom_code]
DIAG[, percent_ciupp := prop.test(N, Nlongcovid)$conf.int[2] * 100, by = symptom_code]
DIAG[, percent_citext := percentConf(c(rep(TRUE, N), rep(FALSE, Nlongcovid - N))), by = symptom_code]

filename = 'symptom_record'
TABLE <- MAIN
ranks <- 1:30

# Generic plotting function
generate_plot <- function(TABLE,
  DIAG = NULL,
  filename = 'symptom_record',
  ranks = 1:30,
  domain_as_header = TRUE,
  two_column = FALSE,
  max_log_hr = 1.6, xticks = NULL){

  #a1 = domain
  #b1 = symptom name
  #c1 = N events
  #d1 = hazard ratio graph
  #e1 = HR string
  #g1 = percent graph
  #h1 = percent text
  
  TABLE[, symptom_name := SLIST[TABLE, on = 'symptom_code']$symptom_name]
  TABLE[, domain := SLIST[TABLE, on = 'symptom_code']$domain]
  TABLE[, domain_order := SLIST[TABLE, on = 'symptom_code']$domain_order]
  TABLE[, rank := SLIST[TABLE, on = 'symptom_code']$rank]
  if (!('d1boxcolour' %in% names(TABLE))){
    TABLE[, d1boxcolour := 'black']
  }
  if (!('d1linecolour' %in% names(TABLE))){
    TABLE[, d1linecolour := d1boxcolour]
  }
  if (!('option' %in% names(TABLE))){
    TABLE[, option := '']
    TABLE[, optorder := 0]
  }
  
  TD <- TABLE[rank %in% ranks, list(domain_order, a1text = domain, b1text = symptom_name, zoption = option,
    c1text = as.character(n_events_covid + n_events_control), c2text = ' ', zoptorder = optorder,
    d1mean = haz_symptom_coef, d1se = haz_symptom_se, d1boxcolour, d1linecolour,
    d1graphwidth = 5, d1xlog = 1, d1xrange = c(-0.9, rep(max_log_hr, .N - 1)),
    e1text = gsub(' [\\*]+', '', haz_symptom_hr))][
    order(domain_order, b1text, zoptorder)]
  TD[c(1, .N), d1xrange := -0.5] # Enter minimum value to ensure range of log scale -0.5 to 1.6
  
  # Add two blank rows on top
  TD <- rbind(TD[.N + 1:2], TD)
  
  # Add percent columns (symptoms present in patients at the time of long covid diagnosis)
  if (!is.null(DIAG)){
    # Add a blank row on top
    DIAG <- rbind(DIAG[.N + 1:2], DIAG)
    TD <- DIAG[, list(f1text = ' ', g1mean = percent, g1lower = percent_cilow, g1upper = percent_ciupp,
      g1xlog = FALSE, g1xrange = max(percent), g1bar = TRUE, g1graphwidth = 5,
      g1xlab = 'Percent', h1text = percent_citext, b1text = symptom_name)][TD, on = 'b1text']
  }

  # Keep domain name for top row per domain
  TD[a1text == shift(a1text), a1text := '']
  
  TD[1, a1text := 'Domain']
  TD[, a1fontface := 'bold']
  TD[1:2, a1fontsize := 12]
  
  TD[1, b1text := 'Symptom']
  TD[1:2, b1fontface := 'bold']
  TD[zoptorder == 0, b1fontface := 'bold']
  TD[1:2, b1fontsize := 12]
  
  TD[, c1just := 'right']
  TD[1:2, c1text := c('N', 'events')]
  TD[1:2, c1fontface := 'bold']
  TD[1:2, c1fontsize := 12]
  TD[1:2, c1just := 'centre']
  
  TD[1:2, c2text := c('Hazard ratio for symptom in confirmed', 'COVID-19 versus unexposed')]
  TD[1:2, c2fontface := 'bold']
  TD[1:2, c2fontsize := 12]
  TD[1:2, c2numcols := 3]
  TD[1:2, c2just := 'centre']
  
  TD[, d1xlog := TRUE]
  TD[, d1graphwidth := 5]
  TD[, domain_order := NULL]
  
  if (!is.null(DIAG)){
    TD[1:2, f1text := c('% of Long Covid patients with record', 'of symptom within previous 7 days')]
    TD[1:2, f1fontface := 'bold']
    TD[1:2, f1fontsize := 12]
    TD[1:2, f1numcols := 3]
    TD[1:2, f1just := 'centre']
  }
  
  # Add domain names as headers
  if (domain_as_header){
    TD[, origorder := 1:.N]
    HEADERS <- TD[3:.N][!(a1text == ''),
      .(a1text, a1fontface = 'bold.italic', a1fontsize = 11, origorder)]
    HEADERS[, a1numcols := 2]
    HEADERS[, origorder := origorder - 0.5]
    HEADERS[, zoptorder := 0]
    TD[3:.N, a1text := '  '] # To provide an indent
    TD[3:.N, a1numcols := 1]
    TD[1:2, a1numcols := 2]
    TD[1:2, a1text := c('Symptom', 'by domain')]
    TD[1, b1text := '']
    TD <- rbind(TD, HEADERS, fill = TRUE)[order(origorder)]
    TD[, origorder := NULL]
  }
  
  # Convert to two columns (only if more than 10 rows)
  if (two_column & nrow(TD) > 10){
    # Find splitpoint point (note that first two rows are headers)
    splitpoint <- floor((nrow(TD) - 2)/2) + 2
    if (max(TD$zoptorder, na.rm = TRUE) > 0){
      # There are options included, so make sure that splitpoint is at the
      # bottom of the set of options
      while(TD[splitpoint + 1]$zoptorder > 0 & splitpoint < nrow(TD)){
        splitpoint <- splitpoint + 1
      }
    }
    if (domain_as_header){
      if (TD[splitpoint, a1text] != '  '){
        # Move splitpoint up by one so that header is not at the bottom of column
        splitpoint <- splitpoint - 1
      }
    }
    FIRST <- TD[1:splitpoint]
    SECOND <- TD[c(1:2, (splitpoint + 1):.N)]
  
    # Expand if showing different options
    FIRST[zoptorder > 0, b1text := paste0('    ', zoption)]
    FIRST[, zoptorder := NULL]
    FIRST[, zoption := NULL]
    SECOND[zoptorder > 0, b1text := paste0('    ', zoption)]
    SECOND[, zoptorder := NULL]
    SECOND[, zoption := NULL]
    
    # Relabel second column with later letters of the alphabet
    x <- colnames(SECOND)
    x <- sub('^a', 'm', x)
    x <- sub('^b', 'n', x)
    x <- sub('^c', 'o', x)
    x <- sub('^d', 'p', x)
    x <- sub('^e', 'q', x)
    x <- sub('^f', 'r', x)
    x <- sub('^g', 's', x)
    x <- sub('^h', 't', x)
    x <- sub('^i', 'u', x)
    x <- sub('^j', 'v', x)
    x <- sub('^k', 'w', x)
    SECOND <- setnames(SECOND, x)
    
    # Add columns side by side with a central gap
    FIRST[, l1text := '   ']
    
    # Add blank rows at the bottom of relevant section
    if (nrow(FIRST) > nrow(SECOND)){
      SECOND <- rbind(SECOND, SECOND[nrow(SECOND) + 1:(nrow(FIRST) - nrow(SECOND))])
    }
    if (nrow(FIRST) < nrow(SECOND)){
      FIRST <- rbind(FIRST, FIRST[nrow(FIRST) + 1:(nrow(SECOND) - nrow(FIRST))])
    }
    TD <- cbind(FIRST, SECOND)
  } else {
    # Expand if showing different options
    TD[zoptorder > 0, b1text := paste0('  ', zoption)]
    TD[, zoptorder := NULL]
    TD[, zoption := NULL]
  }
  
  setcolorder(TD, order(colnames(TD)))
  mycols <- colnames(TD)[colnames(TD) %like% '^[a-z][0-9]']
  #multiforest2(TD[, ..mycols])
  multiforestPDF2(data = TD[, ..mycols], width = 8, height = 12,
    outfile = paste0(f_out, filename, '.pdf'), xticks = xticks,
    zerolineposition = 0, xlabfontsize = 10, defaultgraphwidth = unit(4, 'cm'))
}

generate_plot(MAIN, DIAG, filename = 'symptom_record_main', domain_as_header = TRUE)

#generate_plot(MAIN, DIAG, filename = 'symptom_record_dh', domain_as_header = FALSE)
generate_plot(MAIN, DIAG = NULL, filename = 'symptom_record_2c', domain_as_header = TRUE, two_column = TRUE)

# All symptoms (supplementary)
generate_plot(MAIN, DIAG = NULL, ranks = 1:89,
  filename = 'symptom_record_all', domain_as_header = TRUE, two_column = TRUE)

generate_plot(COMPARE_STRUCT, DIAG = NULL, filename = 'symptom_compare_struct',
  domain_as_header = TRUE, two_column = TRUE)

# Black = confirmed
# Red = suspected
# Blue = possible

generate_plot(COMPARE_SUSPECT, DIAG = NULL, filename = 'symptom_compare_suspect',
  domain_as_header = TRUE, two_column = TRUE)

generate_plot(COMPARE_ADJUST, DIAG = NULL, filename = 'symptom_compare_adjust',
  domain_as_header = TRUE, two_column = TRUE)

# Allow a wider range of HR for time
generate_plot(COMPARE_TIME, DIAG = NULL, filename = 'symptom_compare_time',
  domain_as_header = TRUE, two_column = TRUE, max_log_hr = 2.8, xticks = c(1, 2, 4, 8, 16))

generate_plot(SUBGROUP_SEX, DIAG = NULL, filename = 'symptom_subgroup_sex',
  domain_as_header = TRUE, two_column = TRUE)

generate_plot(SUBGROUP_AGE, DIAG = NULL, filename = 'symptom_subgroup_age',
  domain_as_header = TRUE, two_column = TRUE)

generate_plot(SUBGROUP_NATION, DIAG = NULL, filename = 'symptom_subgroup_nation',
  domain_as_header = TRUE, two_column = TRUE)

stoplog('05_plot_hazard_ratios_v2')
