# Supplementary material for: Long Covid symptoms and diagnosis in primary care: A cohort study using structured and unstructured data in The Health Improvement Network primary care database
Source: PLoS One. 2023 Sep 26;18(9):e0290583. doi: 10.1371/journal.pone.0290583 (PMC10521988; doi:10.1371/journal.pone.0290583)
Supplement: S1 File — Zip file containing analysis scripts. (ZIP) [file pone.0290583.s002.zip › BASE_description.csv]

colname	description
age_idx	Age at index date
age_o_end	Age at end of observation period
age_o_start	Age at start of observation period
bham62_long_covid	Whether pt fulfils Birmingham Long Covid criteria (any of 62 signif symptoms)
bmi_cat	BMI category (most recent prior to index date)
bmi_value	BMI (most recent prior to index date)
care_site_id	General practice ID
case_control_id	Group identifier for case/control pair (integer)
category	New patient category (including information from free text)
cohort_flag	1 = COVID-19 Read code, 2 = COVID-19 mentioned in free text, 3 = viral illness, NA = control
death_date	Date of death (derived)
deceased	Whether deceased at end of observation period
ethnicity	Ethnicity category
exclude_no_original_event	No original event; exclude case (& linked control)
first_acute_covid_confirm_date	First confirmed acute Covid
first_acute_covid_confirm_str_date	First confirmed acute Covid - structured data only
first_acute_covid_suspect_date	First suspected acute Covid
first_acute_covid_suspect_str_date	First suspected acute Covid - structured data only
first_contact_date	First contact date
first_long_covid_confirm_date	12wk+: First confirmed Long Covid (post COVID syndrome)
first_long_covid_date	12wk+: First suspected or confirmed Long Covid (post COVID syndrome)
first_long_covid_suspect_date	12wk+: First suspected Long Covid (post COVID syndrome)
first_os_covid_confirm_date	4wk+: First confirmed ongoing symptomatic Covid
first_os_covid_date	4wk+: First suspected or confirmed ongoing symptomatic Covid
first_os_covid_suspect_date	4wk+: First suspected ongoing symptomatic Covid
hosp	Hospitalised within 14 days prior to 28 days after index date
idx_qtr	Quarter (season) of index date
imd_quintile	Practice-based IMD quintile
last_contact_date	Last contact date
n_consults_in_year_prior	N consults in year before index date
nation	UK nation
o_end	Date at end of observation period
o_start	Date at start of observation period
orig_covid_source	Source of original COVID event
orig_index_date	Index date (date of first COVID-19 Read code)
orig_possible_source	Source of original possibly exposed event
person_id	Patient ID
propconf	Propensity score for confirmed COVID versus control
propconfsusp	Propensity score for confirmed or suspected COVID versus control
propposs	Propensity score for possible COVID versus control
propsusp	Propensity score for suspected COVID versus control
sample	case, control, possibly_exposed
sex	F = female, M = male
smoking	Smoking status (most recent prior to index date)
sympdays_before3m	Symptoms days from 90 days to 30 days prior to index date
vac_doses	Number of vaccine doses received prior to index date
who_long_covid_date	Earliest date of WHO criteria long Covid symptom at least 12 weeks after COVID diagnosis
year_of_birth	Year of birth - set to 0 if unknown
