# Supplementary material for: Long Covid symptoms and diagnosis in primary care: A cohort study using structured and unstructured data in The Health Improvement Network primary care database
Source: PLoS One. 2023 Sep 26;18(9):e0290583. doi: 10.1371/journal.pone.0290583 (PMC10521988; doi:10.1371/journal.pone.0290583)
Supplement: S1 File — Zip file containing analysis scripts. (ZIP) [file pone.0290583.s002.zip › master_script.R]

# THIN Long Covid study
# master_script.R

# This file documents the entire analysis pipeline

#############################
# 1 - Prepare raw data
#
# Prepare raw data (including free text)

source(paste0(f_code, '01_prepare_raw_data.R'))

#############################
# 2 - Extract data
#
source(paste0(f_code, '02_extract_symptoms_v2.R'))

# Generate index dates and symptom dates
source(paste0(f_code, '02_generate_index_date.R'))

# Random sample of free text for checking
source(paste0(f_code, '02_freetext_for_checking.R'))

#############################
# 3 - Derive data and add to main cohort file
#
# Calculate propensity scores for hazard ratios
source(paste0(f_code, '03_propensity_scores.R'))

# Symptoms recorded at the same time as a Long Covid diagnosis
source(paste0(f_code, '03_symptoms_assoc_long_covid.R'))

# Timeline of symptom mentions
source(paste0(f_code, '03_timeline_symptom_mentions.R'))

#############################
# 4 - Hazard ratios and cluster analysis
#
# Hazard ratios
source(paste0(f_code, '04_hazard_ratios_v4.R'))

# Clustering analysis 
source(paste0(f_code, '04_cluster_long_covid_v1.R'))

# Hazard ratios for Long COVID diagnosis
source(paste0(f_code, '04_hr_long_covid_v2.R'))

#############################
# 4 - NLP free text review
#
# Retrieving free text for manual check
source(paste0(f_code, '04_manual_review_freetext_v1.R'))

#############################
# 4 - Baseline data for display (no modifications to datasets)
#
# Baseline data - table 1 for paper
source(paste0(f_code, '04_baseline_data.R'))

#############################
# 5 - Plots and display items (no modifications to datasets)
#
# Hazard ratios
source(paste0(f_code, '05_plot_hazard_ratios_v2.R'))

# 5 - Retrieving and combining results of NLP free text review
#
# Retrieving free text for manual check
source(paste0(f_code, '05_manual_review_freetext_v1.R'))
