# Supplementary material for: Long Covid symptoms and diagnosis in primary care: A cohort study using structured and unstructured data in The Health Improvement Network primary care database
Source: PLoS One. 2023 Sep 26;18(9):e0290583. doi: 10.1371/journal.pone.0290583 (PMC10521988; doi:10.1371/journal.pone.0290583)
Supplement: S1 File — Zip file containing analysis scripts. (ZIP) [file pone.0290583.s002.zip › table1template.csv]

1		<text>	category == 'control'	category == 'confirmed'	category == 'suspected'	category == 'possibly_exposed'		nation=='England'	nation=='Scotland'	nation=='Wales'	category == 'control'	category == 'confirmed'	category == 'control'	category == 'confirmed'
1			Unexposed	Confirmed COVID	Suspected COVID	Viral or respiratory illness	Overall	England	Scotland	Wales	ATE_Unexposed	ATE_Confirmed	ATT_Unexposed	ATT_Confirmed
0		Number of patients	.N	.N	.N	.N	.N	.N	.N	.N
0	sex=='F'	Female, n (%)	npercent(	npercent(	npercent(	npercent(	npercent(	npercent(	npercent(	npercent(
1	age_idx	Age in years, mean(SD)	meansd(	meansd(	meansd(	meansd(	meansd(	meansd(	meansd(	meansd(
0		Smoking status
0	ifelse(is.na(smoking), NA, smoking=='never')	Never	npercent(	npercent(	npercent(	npercent(	npercent(	npercent(	npercent(	npercent(
0	ifelse(is.na(smoking), NA, smoking=='past')	Past	npercent(	npercent(	npercent(	npercent(	npercent(	npercent(	npercent(	npercent(
0	ifelse(is.na(smoking), NA, smoking=='current')	Current	npercent(	npercent(	npercent(	npercent(	npercent(	npercent(	npercent(	npercent(
1	is.na(smoking)	Missing	npercent(	npercent(	npercent(	npercent(	npercent(	npercent(	npercent(	npercent(
0		Ethnicity
0	ifelse(is.na(ethnicity), NA, ethnicity=='White')	White	npercent(	npercent(	npercent(	npercent(	npercent(	npercent(	npercent(	npercent(
0	ifelse(is.na(ethnicity), NA, ethnicity=='Black')	Black	npercent(	npercent(	npercent(	npercent(	npercent(	npercent(	npercent(	npercent(
0	ifelse(is.na(ethnicity), NA, ethnicity=='South Asian')	South Asian	npercent(	npercent(	npercent(	npercent(	npercent(	npercent(	npercent(	npercent(
0	ifelse(is.na(ethnicity), NA, ethnicity=='Mixed')	Mixed	npercent(	npercent(	npercent(	npercent(	npercent(	npercent(	npercent(	npercent(
0	ifelse(is.na(ethnicity), NA, ethnicity=='Other')	Other	npercent(	npercent(	npercent(	npercent(	npercent(	npercent(	npercent(	npercent(
1	is.na(ethnicity)	Missing	npercent(	npercent(	npercent(	npercent(	npercent(	npercent(	npercent(	npercent(
0		BMI category
0	ifelse(is.na(bmi_value), NA, bmi_value<18.5)	<18.5	npercent(	npercent(	npercent(	npercent(	npercent(	npercent(	npercent(	npercent(
0	ifelse(is.na(bmi_value), NA, bmi_value>=18.5 & bmi_value<25)	18.5-25	npercent(	npercent(	npercent(	npercent(	npercent(	npercent(	npercent(	npercent(
0	ifelse(is.na(bmi_value), NA, bmi_value>=25 & bmi_value<30)	25-30	npercent(	npercent(	npercent(	npercent(	npercent(	npercent(	npercent(	npercent(
0	ifelse(is.na(bmi_value), NA, bmi_value>=30 & bmi_value<40)	30-40	npercent(	npercent(	npercent(	npercent(	npercent(	npercent(	npercent(	npercent(
0	ifelse(is.na(bmi_value), NA, bmi_value>=40)	40+	npercent(	npercent(	npercent(	npercent(	npercent(	npercent(	npercent(	npercent(
1	is.na(bmi_value)	Missing	npercent(	npercent(	npercent(	npercent(	npercent(	npercent(	npercent(	npercent(
0		Practice-level deprivation quintile
0	imd_quintile=='1st'	1st (least deprived)	npercent(	npercent(	npercent(	npercent(	npercent(	npercent(	npercent(	npercent(
0	imd_quintile=='2nd'	2nd	npercent(	npercent(	npercent(	npercent(	npercent(	npercent(	npercent(	npercent(
0	imd_quintile=='3rd'	3rd	npercent(	npercent(	npercent(	npercent(	npercent(	npercent(	npercent(	npercent(
0	imd_quintile=='4th'	4th	npercent(	npercent(	npercent(	npercent(	npercent(	npercent(	npercent(	npercent(
1	imd_quintile=='5th'	5th (most deprived)	npercent(	npercent(	npercent(	npercent(	npercent(	npercent(	npercent(	npercent(
0		Number of GP consultations in year prior to index date (excluding index consultation)
0	n_consults_in_year_prior==0	0	npercent(	npercent(	npercent(	npercent(	npercent(	npercent(	npercent(	npercent(
0	n_consults_in_year_prior==1	1	npercent(	npercent(	npercent(	npercent(	npercent(	npercent(	npercent(	npercent(
0	n_consults_in_year_prior==2	2	npercent(	npercent(	npercent(	npercent(	npercent(	npercent(	npercent(	npercent(
0	n_consults_in_year_prior>2	3+	npercent(	npercent(	npercent(	npercent(	npercent(	npercent(	npercent(	npercent(
1	n_consults_in_year_prior	Median (IQR)	medianIQR(	medianIQR(	medianIQR(	medianIQR(	medianIQR(	medianIQR(	medianIQR(	medianIQR(
0		Number of days with symptom mentions 1-3 months before index date
0	sympdays_before3m==0	0	npercent(	npercent(	npercent(	npercent(	npercent(	npercent(	npercent(	npercent(
0	sympdays_before3m==1	1	npercent(	npercent(	npercent(	npercent(	npercent(	npercent(	npercent(	npercent(
0	sympdays_before3m==2	2	npercent(	npercent(	npercent(	npercent(	npercent(	npercent(	npercent(	npercent(
0	sympdays_before3m>2	3+	npercent(	npercent(	npercent(	npercent(	npercent(	npercent(	npercent(	npercent(
1	sympdays_before3m	Median (IQR)	medianIQR(	medianIQR(	medianIQR(	medianIQR(	medianIQR(	medianIQR(	medianIQR(	medianIQR(
1	vac_doses>0	Received at least one dose of COVID-19 vaccination before index date	npercent(	npercent(	npercent(	npercent(	npercent(	npercent(	npercent(	npercent(
1	hosp	Hospitalised within 28 days of index date	npercent(	npercent(	npercent(	npercent(	npercent(	npercent(	npercent(	npercent(
0		Quarter (season) of index date
0	idx_qtr=='2020_1spr'	Mar - May 2020	npercent(	npercent(	npercent(	npercent(	npercent(	npercent(	npercent(	npercent(
0	idx_qtr=='2020_2sum'	Jun - Aug 2020	npercent(	npercent(	npercent(	npercent(	npercent(	npercent(	npercent(	npercent(
0	idx_qtr=='2020_3aut'	Sep - Nov 2020	npercent(	npercent(	npercent(	npercent(	npercent(	npercent(	npercent(	npercent(
0	idx_qtr=='2020_4win'	Dec 2020 - Feb 2021	npercent(	npercent(	npercent(	npercent(	npercent(	npercent(	npercent(	npercent(
0	idx_qtr=='2021_1spr'	Mar - May 2021	npercent(	npercent(	npercent(	npercent(	npercent(	npercent(	npercent(	npercent(
0	idx_qtr=='2021_2sum'	Jun - Aug 2021	npercent(	npercent(	npercent(	npercent(	npercent(	npercent(	npercent(	npercent(
0	idx_qtr=='2021_3aut'	Sep - Nov 2021	npercent(	npercent(	npercent(	npercent(	npercent(	npercent(	npercent(	npercent(
1	idx_qtr=='2021_4win'	Dec 2021 - Feb 2022	npercent(	npercent(	npercent(	npercent(	npercent(	npercent(	npercent(	npercent(
0		UK nation
0	nation=='England'	England	npercent(	npercent(	npercent(	npercent(	npercent(	npercent(	npercent(	npercent(
0	nation=='Scotland'	Scotland	npercent(	npercent(	npercent(	npercent(	npercent(	npercent(	npercent(	npercent(
1	nation=='Wales'	Wales	npercent(	npercent(	npercent(	npercent(	npercent(	npercent(	npercent(	npercent(
0		Cohort category
0	category == 'confirmed'	Confirmed	npercent(	npercent(	npercent(	npercent(	npercent(	npercent(	npercent(	npercent(
0	category == 'suspected'	Suspected	npercent(	npercent(	npercent(	npercent(	npercent(	npercent(	npercent(	npercent(
0	category == 'possibly_exposed'	Possibly exposed	npercent(	npercent(	npercent(	npercent(	npercent(	npercent(	npercent(	npercent(
1	category == 'control'	Control	npercent(	npercent(	npercent(	npercent(	npercent(	npercent(	npercent(	npercent(
