# Supplementary material for: Long Covid symptoms and diagnosis in primary care: A cohort study using structured and unstructured data in The Health Improvement Network primary care database
Source: PLoS One. 2023 Sep 26;18(9):e0290583. doi: 10.1371/journal.pone.0290583 (PMC10521988; doi:10.1371/journal.pone.0290583)
Supplement: S1 File — Zip file containing analysis scripts. (ZIP) [file pone.0290583.s002.zip › setup_export.R]

# Setup script for THIN Long Covid study

# CALIBER packages are available from https://caliberanalysis.r-forge.r-project.org
.libPaths('S:/FOLDER/R_lib')
library(data.table)
library(CALIBERdatamanage)
library(CALIBERcodelists)
library(CALIBERdrugdose)
library(CALIBERlookups)
f_raw_data <- c("S:/FOLDER/data/raw_cases_controls/",
  "S:/FOLDER/data/raw_possibly_exposed/")
f_extracted_data <- "S:/FOLDER/data/extracted_apr2022/"
f_working_data <- "S:/FOLDER/data/working/"
f_logs <- "S:/FOLDER/logs/"
f_code <- "S:/FOLDER/code/"
f_codelists <- "S:/FOLDER/codelists/"
f_out <- "S:/FOLDER/outputs/"
f_freetext_check <- 'S:/FOLDER/data/freetext_check/'

# Start log file if none already
if (sink.number() == 0) {
  sink(file = paste0(f_logs, 'Log ', format(Sys.Date()), '.log'), append = TRUE, split = TRUE)
  cat('\n#### STARTING LOG FILE ', format(Sys.time()), ' ####\n')
}

source('useful_functions.R')
