# Supplementary material for: Long Covid symptoms and diagnosis in primary care: A cohort study using structured and unstructured data in The Health Improvement Network primary care database
Source: PLoS One. 2023 Sep 26;18(9):e0290583. doi: 10.1371/journal.pone.0290583 (PMC10521988; doi:10.1371/journal.pone.0290583)
Supplement: S1 Table — (CSV) [file pone.0290583.s003.csv]

Read code	Term	Category	Timing	Code type
1JX..00	Suspected coronavirus infection	suspected	indeterminate	diagnosis
1JX1.00	Suspected disease caused by 2019-nCoV (novel coronavirus)	suspected	indeterminate	diagnosis
38VO.00	COVID-19 severity score	suspected	acute	care
38Vx.00	PCFS patient self-report grade	confirmed	chronic	care
38Vy.00	PCFS structure interview grade	confirmed	chronic	care
43dtA00	SARS-CoV-2 IgG detected	confirmed	indeterminate	test
43dtB00	SARS-CoV-2 IgG detection result equivocal	suspected	indeterminate	test
43dtG00	SARS-CoV-2 IgM detected	confirmed	acute	test
43dtM00	SARS-CoV-2 IgA detected	confirmed	indeterminate	test
43dtN00	SARS-CoV-2 IgA detection equivocal	suspected	indeterminate	test
43dtT00	SARS-CoV-2 IgG detection indeterminate	suspected	indeterminate	test
43dtU00	SARS-CoV-2 IgA detection indeterminate	suspected	indeterminate	test
43dtV00	SARS-CoV-2 IgM detection indeterminate	suspected	acute	test
43dtW00	SARS-CoV-2 antibody positive	confirmed	indeterminate	test
43kB100	SARS-CoV-2 antigen positive	confirmed	acute	test
43kB300	SARS-CoV-2 antigen indeterminate	suspected	indeterminate	test
4J3R100	2019-nCoV (novel coronavirus) RNA detected	confirmed	acute	test
4J3R300	SARS-CoV-2 RNA detection result equivocal	suspected	acute	test
4J3R500	SARS-CoV-2 RNA detection result indeterminate	suspected	acute	test
4J3R600	SARS-CoV-2 RNA positive at limit of detection	confirmed	acute	test
4JF6.00	Taking of swab for SARS-CoV-2 (SARS coronavirus 2)	suspected	acute	care
4JF6000	Swab for SARS-CoV-2 by healthcare professional	suspected	acute	care
4JF6100	Self-taken swab for SARS-CoV-2 offered	suspected	acute	care
4JF6200	Self-taken swab for SARS-CoV-2 completed	suspected	acute	care
8HkI.00	Referral to Your COViD Recovery rehabilitation platform	confirmed	chronic	care
8HkjC00	Signposting to CHMS (COVID-19 Home Management Service)	confirmed	acute	care
8HkjG00	Signposting to Your COVID Recovery	confirmed	chronic	care
8HTE600	Referral to post-COVID assessment clinic	suspected	chronic	care
9N31200	Telephone consultation for suspected 2019-nCoV (novel corona	suspected	indeterminate	care
A076400	Gastroenteritis due to SARS-CoV-2	confirmed	acute	diagnosis
A795.00	Coronavirus infection	confirmed	indeterminate	diagnosis
A795100	Disease caused by 2019-nCoV (novel coronavirus)	confirmed	indeterminate	diagnosis
A795200	COVID-19 confirmed by laboratory test	confirmed	acute	diagnosis
A795300	COVID-19 confirmed using clinical diagnostic criteria	confirmed	acute	diagnosis
A795400	Acute disease caused by SARS-CoV-2	confirmed	acute	diagnosis
A795500	Ongoing symptomatic COVID-19	confirmed	chronic	diagnosis
A7y0000	Coronavirus as cause of dis classified to other chapters	confirmed	indeterminate	diagnosis
AyuDC00	[X]Coronavirus infection, unspecified	confirmed	indeterminate	diagnosis
AyuJC00	Post-COVID-19 syndrome	confirmed	chronic	diagnosis
AyuKL00	[X]Coronavirus/cause/diseases classified to other chapters	confirmed	acute	diagnosis
F289.00	Encephalopat due to SARS-CoV-2	confirmed	acute	diagnosis
F529.00	Otitis media due to SARS-CoV-2	confirmed	acute	diagnosis
G520800	Myocarditis due to SARS-CoV-2	confirmed	acute	diagnosis
G558500	Cardiomyopathy due SARS-CoV-2	confirmed	acute	diagnosis
H051100	URTI due to SARS-CoV-2	confirmed	acute	diagnosis
H204.00	Pneumonia due to SARS-CoV-2	confirmed	acute	diagnosis
