# Supplementary material for: Long Covid symptoms and diagnosis in primary care: A cohort study using structured and unstructured data in The Health Improvement Network primary care database
Source: PLoS One. 2023 Sep 26;18(9):e0290583. doi: 10.1371/journal.pone.0290583 (PMC10521988; doi:10.1371/journal.pone.0290583)
Supplement: S2 Table — (CSV) [file pone.0290583.s004.csv]

Read code	Term	Category
H06..00	Acute bronchitis and bronchiolitis	chest infection
H060.00	Acute bronchitis	chest infection
H060.11	Acute wheezy bronchitis	chest infection
H060300	Acute purulent bronchitis	chest infection
H060400	Acute croupous bronchitis	chest infection
H060500	Acute tracheobronchitis	chest infection
H060w00	Acute viral bronchitis unspecified	chest infection
H060z00	Acute bronchitis NOS	chest infection
H062.00	Acute lower respiratory tract infection	chest infection
H06z.00	Acute bronchitis or bronchiolitis NOS	chest infection
H06z000	Chest infection NOS	chest infection
H06z011	Chest infection	chest infection
H06z100	Lower resp tract infection	chest infection
H06z112	Acute lower respiratory tract infection	chest infection
H20..00	Viral pneumonia	chest infection
H20y.00	Viral pneumonia NEC	chest infection
H20z.00	Viral pneumonia NOS	chest infection
H24..11	Chest infection with infectious disease EC	chest infection
H25..11	Chest infection - unspecified bronchopneumonia	chest infection
H30..00	Bronchitis unspecified	chest infection
H30..11	Chest infection - unspecified bronchitis	chest infection
H300.00	Tracheobronchitis NOS	chest infection
H301.00	Laryngotracheobronchitis	chest infection
H302.00	Wheezy bronchitis	chest infection
H30z.00	Bronchitis NOS	chest infection
Hyu0800	[X]Other viral pneumonia	chest infection
Hyu1.00	[X]Other acute lower respiratory infections	chest infection
1C9..00	Sore throat symptom	coryzal illness
1C92.00	Has a sore throat	coryzal illness
1C9Z.00	Sore throat symptom NOS	coryzal illness
H00..00	Acute nasopharyngitis	coryzal illness
H00..11	Common cold	coryzal illness
H00..12	Coryza - acute	coryzal illness
H00..13	Febrile cold	coryzal illness
H00..14	Nasal catarrh - acute	coryzal illness
H00..16	Rhinitis - acute	coryzal illness
H02..00	Acute pharyngitis	coryzal illness
H02..11	Sore throat NOS	coryzal illness
H02..12	Viral sore throat NOS	coryzal illness
H02..13	Throat infection - pharyngitis	coryzal illness
H021.00	Acute phlegmonous pharyngitis	coryzal illness
H022.00	Acute ulcerative pharyngitis	coryzal illness
H024.00	Acute viral pharyngitis	coryzal illness
H02z.00	Acute pharyngitis NOS	coryzal illness
H033.00	Acute catarrhal tonsillitis	coryzal illness
H04..00	Acute laryngitis and tracheitis	coryzal illness
H040.00	Acute laryngitis	coryzal illness
H040000	Acute oedematous laryngitis	coryzal illness
H040100	Acute ulcerative laryngitis	coryzal illness
H040200	Acute catarrhal laryngitis	coryzal illness
H040300	Acute phlegmonous laryngitis	coryzal illness
H040600	Acute suppurative laryngitis	coryzal illness
H040w00	Acute viral laryngitis unspecified	coryzal illness
H040z00	Acute laryngitis NOS	coryzal illness
H04z.00	Acute laryngitis and tracheitis NOS	coryzal illness
H050.00	Acute laryngopharyngitis	coryzal illness
H053.00	Tracheopharyngitis	coryzal illness
Hyu0100	[X]Acute pharyngitis due to other specified organisms	coryzal illness
TJF6.00	Adverse reaction to anti-common cold drugs	coryzal illness
U60F511	[X] Adverse reaction to anti-common cold drugs	coryzal illness
165..00	Temperature symptoms	fever
165..11	Fever symptoms	fever
165..12	Pyrexia symptoms	fever
1652	Feels hot/feverish	fever
1653	Fever with sweating	fever
1654	Having rigors	fever
1654.11	Rigor - symptom	fever
1656	Feverish cold	fever
165Z.00	Temperature symptom NOS	fever
2E13.00	O/E -pyrexia of unknown origin	fever
2E13.11	O/E - pyrexia - ? cause	fever
2EZ..00	O/E - fever NOS	fever
A782.00	Sweating fever	fever
H00..15	Pyrexial cold	fever
R006.00	[D]Pyrexia of unknown origin	fever
R006.11	[D]Fever of unknown origin	fever
R006200	[D]Fever NOS	fever
R006z00	[D]Pyrexia of unknown origin NOS	fever
16L..00	Influenza-like symptoms	viral illness
A79..00	Specific viral infections	viral illness
A79y.00	Other specific viral infection	viral illness
A79z.00	Viral infection NOS	viral illness
A79z.11	Viral illness	viral illness
AyuDG00	[X]Viral infection, unspecified	viral illness
H05..00	Other acute upper respiratory infections	viral illness
H051.00	Acute upper respiratory tract infection	viral illness
H05y.00	Other upper respiratory infections of multiple sites	viral illness
H05z.00	Upper respiratory infection NOS	viral illness
H05z.11	Upper respiratory tract infection NOS	viral illness
H05z.12	Viral upper respiratory tract infection NOS	viral illness
H20..11	Chest infection - viral pneumonia	viral illness
H27z.11	Flu like illness	viral illness
H27z.12	Influenza like illness	viral illness
Hyu0.00	[X]Acute upper respiratory infections	viral illness
Hyu0300	[X]Other acute upper respiratory infections/multiple sites	viral illness
